# Supplementary material for: Scale-Dependence of Processes Structuring Dung Beetle Metacommunities Using Functional Diversity and Community Deconstruction Approaches
Source: PLoS One. 2015 Mar 30;10(3):e0123030. doi: 10.1371/journal.pone.0123030 (PMC4378897; doi:10.1371/journal.pone.0123030)
Supplement: S1 Dataset — Samplings were performed in Brazilian Atlantic Forest, Santa Catarina, Brazil using baited pitfall traps from January to February 2012 and 2013. (XLSX) [file pone.0123030.s003.xlsx]

## Sheet: S1 Dataset
S1 Dataset. Dataset of abundance and dry biomass of dung beetle species, environmental variables, and geographical coordinates. Samplings were performed in Brazilian Atlantic Forest, Santa Catarina, Brazil using baited pitfall traps from January to February 2012 and 2013.
Code	Land	Area	Site	Point	Coordinates			Species abundance																													Environmental variables
					Long (UTM)	Lat (UTM)		Bdelyrus braziliensis	Canthidium aff. lucidum	Canthidium aff. sulcatum	Canthidium aff. trinodosum	Canthon luctuosus	Canthon rutilans cyanescens	Canthonella aff. instriata	Canthonella catharinensis	Coprophanaeus dardanus	Coprophanaeus saphirinus	Deltochilum brasiliense	Deltochilum furcatum	Deltochilum morbillosum	Deltochilum multicolor	Deltochilum rubripenne	Dichotomius aff. pygidialis	Dichotomius assifer	Dichotomius mormon	Dichotomius quadrinodosus	Dichotomius sericeus	Dichotomius sp. 1	Eurysternus cyanescens	Eurysternus parallelus	Ontherus azteca	Paracanthon aff. rosinae	Phanaeus splendidulus	Uroxys sp. 1	Uroxys sp. 2		Basal area of first tree (cm)	Height of first tree (m)	Top diameter of first tree (m)	Distance to first tree (m)	Basal area of greater tree (cm)	Height of greater tree (m)	Top diameter of greater tree (m)	Distance to greater tree (m)	Basal area of first shrub (cm)	Height of first shurb (m)	Top diameter of fisrt shrub (m)	Distance to first shrub (m)	Land slope (º degrees)
ANH.1.1.C.2012	Mainland	ANH	ANH.1	P1	739563	6.96419e+06		0	0	0	0	0	20	0	0	0	1	0	0	1	1	0	0	0	0	0	6	0	1	0	0	0	0	0	0		72.3358	7.25	4.625	1.835	211.138	9.25	5.375	4.625	3.38203	2.19	1	0.4575	22.5
ANH.1.2.C.2012	Mainland	ANH	ANH.1	P2	739545	6.96424e+06		0	0	0	1	0	24	0	0	0	0	0	0	1	0	0	0	0	0	0	2	0	0	0	0	0	0	0	0		70.7144	8.625	3.425	1.785	219.444	10	6.5	3.8425	1.9198	1.365	0.6125	0.835	11
ANH.1.3.C.2012	Mainland	ANH	ANH.1	P3	739528	6.96428e+06		0	0	0	0	0	13	0	0	0	3	0	0	3	3	1	0	0	0	0	4	0	1	0	0	0	0	0	0		127.483	7.175	5.5	1.8525	401.229	12.625	7.25	6.4	1.44234	1.3775	0.6875	1.5875	18
ANH.1.4.C.2012	Mainland	ANH	ANH.1	P4	739504	6.96433e+06		0	0	0	0	0	9	0	0	0	1	0	0	1	0	0	0	0	0	0	1	0	0	0	0	0	1	0	0		25.8626	6.925	4.5	1.4025	344.769	12.75	8.5	4.005	2.636	2.125	0.78	1.0575	19.5
ANH.1.5.C.2012	Mainland	ANH	ANH.1	P5	739503	6.96438e+06		0	0	0	0	0	9	0	0	0	1	0	0	5	0	1	0	0	0	0	19	0	0	0	0	0	1	0	0		86.1026	9.425	5.25	1.7375	837.034	16.25	10.75	5.645	4.5558	2.9	1.1525	0.5075	17.5
ANH.2.1.A.2012	Mainland	ANH	ANH.2	P1	739423	6.964e+06		0	0	0	2	0	3	0	0	0	2	0	0	1	0	0	0	0	0	0	11	0	0	0	0	0	0	0	0		222.508	9.5	5.25	1.535	564.939	11.375	6.125	3.08	4.18775	3.1675	1.005	0.7725	19.5
ANH.2.2.A.2012	Mainland	ANH	ANH.2	P2	739391	6.96405e+06		0	0	0	1	0	2	0	0	0	1	0	0	0	0	0	0	0	0	0	16	0	0	0	0	0	0	0	0		102.545	9.75	5.375	1.665	529.547	14	10.875	3.08	11.7973	3.8075	0.8675	0.93	25
ANH.2.3.A.2012	Mainland	ANH	ANH.2	P3	739351	6.96407e+06		0	0	0	0	0	3	0	0	0	0	0	0	0	0	0	0	0	0	0	14	0	1	0	0	0	0	0	0		66.8648	9.625	3.775	2.58	757.755	15.5	9	7.3675	2.67579	1.865	1.0875	0.9825	17.75
ANH.2.4.A.2012	Mainland	ANH	ANH.2	P4	739305	6.96409e+06		0	0	0	0	0	1	0	0	0	2	0	0	0	1	0	0	0	0	0	1	0	1	0	0	0	0	0	0		84.5509	6.525	3.8	2.95	475.484	10.75	7	5.7525	5.74946	2.9675	0.6825	1.635	29.25
ANH.2.5.A.2012	Mainland	ANH	ANH.2	P5	739267	6.96413e+06		1	0	0	0	0	4	0	0	0	1	0	0	7	0	0	0	0	0	0	6	0	0	0	0	0	0	0	0		30.2792	6.875	3.55	1.2225	1616.06	13.5	10.75	6.63	1.48213	2.0475	0.755	0.825	34.75
ANH.3.1.E.2012	Mainland	ANH	ANH.3	P1	739994	6.96576e+06		0	0	0	1	0	4	0	0	0	0	0	0	0	1	0	0	0	0	0	1	0	0	0	0	0	0	0	0		137.768	9.5	6.375	2.1625	798.608	17.25	8.5	5.5	7.20174	2.675	1.105	0.8025	10.75
ANH.3.2.E.2012	Mainland	ANH	ANH.3	P2	739942	6.96577e+06		0	0	0	3	0	2	0	0	0	1	0	0	0	2	0	0	0	0	0	2	0	0	0	0	0	2	0	0		134.685	9.5	5.125	2.1475	629.695	11.75	5.5	3.38	21.6848	4.575	1.3375	1.1775	25
ANH.3.3.E.2012	Mainland	ANH	ANH.3	P3	739895	6.96576e+06		0	0	0	4	0	5	0	0	0	0	0	0	0	6	0	0	0	0	0	4	0	0	0	0	0	0	0	0		115.198	9	5.875	1.575	753.209	14.5	8	3.4175	3.54119	3.05	0.9175	1.09	19.75
ANH.3.4.E.2012	Mainland	ANH	ANH.3	P4	739836	6.96575e+06		0	0	0	2	0	2	0	0	0	1	0	0	0	1	0	0	0	0	0	3	0	0	0	0	0	0	0	0		128.686	10.75	5.5	2.7025	716.086	15.25	7.25	4.4975	2.48679	2.225	0.9225	1.2375	19
ANH.3.5.E.2012	Mainland	ANH	ANH.3	P5	739790	6.96573e+06		0	0	0	2	0	4	0	0	0	0	0	0	1	3	0	0	0	0	0	1	0	1	0	0	0	1	0	0		137.708	8.25	4.5	2.4525	435.526	11.25	6.5	4.2575	8.85297	2.375	1.4375	1.42	19.5
ANH.4.1.D.2012	Mainland	ANH	ANH.4	P1	740344	6.96681e+06		0	0	0	1	0	2	0	0	0	1	0	0	1	1	0	0	0	0	0	2	0	0	0	0	0	0	0	0		54.212	7.875	5	2.885	378.489	11.75	6.875	5.595	2.636	2.725	0.7625	0.385	13
ANH.4.2.D.2012	Mainland	ANH	ANH.4	P2	740251	6.96681e+06		0	0	0	0	0	5	0	0	0	1	0	0	0	3	0	0	0	0	0	3	0	0	0	0	0	1	0	0		410.181	10.725	6.425	1.98	517.61	14.25	7.875	2.555	4.90395	3.1325	0.8675	0.995	24.25
ANH.4.3.D.2012	Mainland	ANH	ANH.4	P3	740163	6.9668e+06		0	0	0	4	0	2	0	0	0	2	0	0	1	7	0	0	0	0	0	3	0	0	0	0	0	2	0	0		48.2437	6.675	3.875	1.2125	191.145	12.375	7.25	6.62	3.97886	3.05	1.4125	0.9825	24.25
ANH.4.4.D.2012	Mainland	ANH	ANH.4	P4	740089	6.96675e+06		0	0	0	0	0	2	0	0	0	0	0	0	4	2	0	0	0	0	0	9	0	0	0	0	0	1	0	0		128.995	9	5	2.7775	395.698	12.5	6.625	3.1325	2.16848	3.15	1.33	0.9925	12.5
ANH.4.5.D.2012	Mainland	ANH	ANH.4	P5	740033	6.96672e+06		0	0	0	1	0	5	0	0	0	0	0	0	0	1	0	0	0	0	0	2	0	0	0	0	0	1	0	0		63.7613	7.4	3.925	2.2325	369.239	12.875	8	4.7425	6.33634	2.1	1.18	1.4075	22.5
ANH.5.1.B.2012	Mainland	ANH	ANH.5	P1	740329	6.96728e+06		0	0	0	2	0	8	0	0	0	1	0	0	1	0	1	0	0	0	0	9	0	0	0	0	0	0	0	0		33.4622	6.75	4.5	1.4125	205.797	10.125	7	3.345	5.92851	1.68	1.3525	0.7775	9
ANH.5.2.B.2012	Mainland	ANH	ANH.5	P2	740274	6.96729e+06		0	0	0	1	0	6	0	0	0	0	0	0	0	1	0	0	0	0	0	14	0	0	0	0	0	0	0	0		25.0768	6.875	3.75	1.97	173.041	11.5	6.75	4.475	8.79329	3.5	1.025	1.325	26.75
ANH.5.3.B.2012	Mainland	ANH	ANH.5	P3	740222	6.96728e+06		0	0	0	3	0	1	0	0	0	4	0	0	3	1	0	0	0	0	0	9	0	0	0	0	0	0	0	0		33.9397	17.5	7.75	0.7875	135.281	12.5	8	4.69	5.09295	3.625	0.8675	0.2275	36.5
ANH.5.4.B.2012	Mainland	ANH	ANH.5	P4	740173	6.96732e+06		0	0	0	2	0	0	1	0	0	0	0	0	5	1	0	0	0	0	0	13	0	0	0	0	0	0	0	0		91.2354	8.625	4.125	1.79	462.553	16.25	10	7.25	1.98943	1.86	0.9875	1.295	15.25
ANH.5.5.B.2012	Mainland	ANH	ANH.5	P5	740131	6.96735e+06		0	0	0	5	0	3	0	0	0	1	0	0	5	0	0	0	0	0	0	39	0	0	0	0	0	0	0	0		75.4492	9.25	4.75	1.7025	547.372	12.5	9.75	7.17	4.65527	3.05	1.015	1.6875	19.25
ITA.1.1.A.2012	Mainland	ITA	ITA.1	P1	736978	7.00464e+06		0	0	0	3	0	36	1	0	0	4	0	0	1	0	0	0	0	0	0	1	0	0	0	0	0	0	0	0		98.079	12.125	6.66	3.7575	946.094	23	11.375	5.81	5.55012	2.265	1.075	0.695	18
ITA.1.2.A.2012	Mainland	ITA	ITA.1	P2	736929	7.00466e+06		0	0	0	2	0	12	0	0	0	10	0	0	2	0	0	0	0	0	0	1	0	0	0	0	0	0	0	0		78.1151	3.175	3.74	1.93	304.343	20.5	6.5	6.93	0.994716	1.3175	0.7475	1.7	14.25
ITA.1.3.A.2012	Mainland	ITA	ITA.1	P3	736879	7.00467e+06		0	0	0	2	0	11	0	0	0	8	1	0	1	0	0	0	0	0	0	1	0	0	0	0	0	0	0	0		42.176	6.925	4.25	2.3175	2523.32	19.5	13.375	4.505	2.40721	2.2825	1.3825	1.805	24.5
ITA.1.4.A.2012	Mainland	ITA	ITA.1	P4	736833	7.0047e+06		0	0	0	0	0	12	0	0	0	7	0	0	4	4	0	0	0	0	0	2	0	0	0	0	0	0	0	0		71.6991	5.05	4.325	2.3425	1125.94	15.25	8.375	6.8325	1.9198	1.5675	0.9025	0.8975	12.75
ITA.1.5.A.2012	Mainland	ITA	ITA.1	P5	736792	7.00472e+06		0	0	0	0	0	2	0	0	0	4	0	0	1	0	0	0	0	0	0	4	0	0	0	0	0	0	0	0		140.693	4.325	2.665	2.3325	848.493	10.75	7.375	4.2925	3.54119	1.5075	0.7875	1.17	20
ITA.2.1.D.2012	Mainland	ITA	ITA.2	P1	736883	7.00304e+06		0	0	0	1	0	3	0	0	0	2	0	0	1	0	0	0	0	0	0	0	0	0	0	0	0	0	0	0		76.5533	4.65	6.1475	2.7975	129.313	10.625	7.25	4.18	1.9198	1.805	0.725	1.5	22
ITA.2.2.D.2012	Mainland	ITA	ITA.2	P2	736906	7.00309e+06		0	0	0	1	0	4	0	0	0	4	0	0	1	0	0	0	0	0	0	1	0	0	0	0	0	0	0	0		59.2453	4.675	3.9	1.3975	2287.53	16.25	12.75	6.25	2.42711	2.2175	1.475	0.79	27.5
ITA.2.3.D.2012	Mainland	ITA	ITA.2	P3	736933	7.00313e+06		0	0	0	0	0	0	0	0	0	6	0	1	0	0	0	0	0	0	0	1	0	0	0	0	0	0	0	0		44.8915	10.125	4.515	2.85	333.309	16	7	5.165	8.15667	4.275	2.1325	1.255	27
ITA.2.4.D.2012	Mainland	ITA	ITA.2	P4	736951	7.00319e+06		0	0	0	0	0	2	0	0	0	2	0	1	0	0	0	0	0	0	1	1	0	0	0	0	0	0	0	0		110.105	8.1625	5.3	2.6675	231.49	13.5	6.625	3.8975	5.76935	2.1625	1.285	1.1175	24.5
ITA.2.5.D.2012	Mainland	ITA	ITA.2	P5	736976	7.00323e+06		0	0	0	0	0	0	0	0	0	14	0	1	0	1	0	0	0	0	0	0	0	0	0	0	0	0	0	0		176.502	10.875	5.375	2.9025	846.225	12.5	7.25	5.3175	4.78458	1.8025	0.9375	1.2125	24.5
ITA.3.1.E.2012	Mainland	ITA	ITA.3	P1	738023	7.0033e+06		0	0	0	0	0	1	0	0	0	0	0	1	5	0	0	0	0	0	0	1	0	0	0	0	0	0	0	0		171.061	13.75	6.75	2.5975	443.285	17.75	6.25	6.2775	3.36214	2.1425	1.0925	1.2275	11.75
ITA.3.2.E.2012	Mainland	ITA	ITA.3	P2	737991	7.00334e+06		0	0	0	0	2	6	0	0	0	0	0	0	1	0	0	0	0	0	0	4	0	0	0	0	0	0	0	0		384.398	21.25	3.875	3.7625	384.398	21.25	3.875	3.7625	1.2434	1.345	0.5025	0.47	17.5
ITA.3.3.E.2012	Mainland	ITA	ITA.3	P3	737947	7.00337e+06		0	0	0	0	0	9	0	0	0	0	0	0	2	9	0	0	0	0	0	0	0	0	0	0	0	0	0	0		175.468	13	5.25	3.4025	730.878	20.75	7.25	5.04	6.33634	2.4	0.95	1.8275	28.5
ITA.3.4.E.2012	Mainland	ITA	ITA.3	P4	737906	7.0034e+06		0	0	0	1	0	2	0	0	0	5	0	0	4	8	0	0	0	0	0	2	0	0	0	0	0	0	0	0		46.682	8	5.5	2.4725	811.768	17.625	9.325	7.62	5.272	3.1375	1.8725	1.3075	18.75
ITA.3.5.E.2012	Mainland	ITA	ITA.3	P5	737857	7.00342e+06		0	0	0	3	0	3	0	0	0	15	0	0	8	0	0	0	0	0	0	4	0	0	0	0	0	0	0	0		57.0669	10.375	4	2.5675	689.627	14.75	8.625	6.5675	0.606777	1.4375	0.58	0.8	23.25
ITA.4.1.C.2012	Mainland	ITA	ITA.4	P1	738147	7.00186e+06		0	0	0	0	0	0	0	0	2	0	0	0	0	1	0	0	0	0	0	0	0	0	0	0	0	0	0	0		107.24	12.125	5.75	3.51	172.146	13.75	6.25	3.9675	10.5539	1.44	1.3375	1.41	19.25
ITA.4.2.C.2012	Mainland	ITA	ITA.4	P2	738103	7.00189e+06		0	0	0	0	0	8	0	0	0	0	0	0	0	1	0	0	0	0	0	0	0	0	0	0	0	0	0	0		76.5533	12.125	7.25	1.8825	198.754	14.25	8	3.51	2.86478	1.6425	0.64	1.4475	18
ITA.4.3.C.2012	Mainland	ITA	ITA.4	P3	738054	7.00191e+06		0	0	0	0	0	0	0	0	0	0	0	0	0	3	0	0	0	0	0	0	0	0	0	0	0	0	0	0		97.5021	11.375	5.3125	2.3025	503.923	13.25	9.75	6.3375	3.04383	3.24	1.425	0.8875	25.25
ITA.4.4.C.2012	Mainland	ITA	ITA.4	P4	738002	7.00191e+06		0	0	0	8	0	4	1	0	3	0	0	0	0	4	0	0	0	0	0	0	0	0	0	0	0	0	0	0		28.7274	6.125	4.625	2.27	349.394	13.5	8.75	6.39	2.42711	1.8575	1.3475	0.9075	14.25
ITA.4.5.C.2012	Mainland	ITA	ITA.4	P5	737973	7.00196e+06		0	0	0	4	0	8	0	0	0	0	0	0	0	2	0	0	0	0	0	0	0	0	0	0	0	0	0	0		46.3538	8.45	5.25	2.8625	110.423	11.5	5.375	4.5	1.48213	2.635	0.825	0.8	7.25
ITA.5.1.B.2012	Mainland	ITA	ITA.5	P1	736484	7.003e+06		0	0	0	0	0	3	0	0	0	0	0	0	0	0	0	0	0	0	0	2	0	0	0	0	0	0	0	0		287.473	18.5	6.5	3.185	2775.06	21.75	8.75	4.695	3.18309	2.1475	1.0775	1.455	10.75
ITA.5.2.B.2012	Mainland	ITA	ITA.5	P2	736454	7.00304e+06		0	0	0	0	0	1	0	0	0	4	0	1	0	0	0	0	0	0	0	2	0	0	0	0	0	0	0	0		78.9805	6.95	5	2.9775	1070.31	14.25	8.25	5.5725	3.23283	2.5125	0.9225	1.19	20.75
ITA.5.3.B.2012	Mainland	ITA	ITA.5	P3	736438	7.00309e+06		0	0	0	0	0	0	0	0	0	2	0	1	11	3	0	0	0	0	0	4	0	0	0	0	0	0	0	0		77.7172	5.15	4.175	2.0725	491.987	14.125	5.875	5.5475	1.27324	1.5825	1.25	1.485	29
ITA.5.4.B.2012	Mainland	ITA	ITA.5	P4	736419	7.00314e+06		0	0	0	0	1	3	0	0	0	1	0	0	1	0	0	0	0	0	0	0	0	0	0	0	0	0	0	0		155.096	8.175	4.75	2.635	810.932	16	7	8.5125	5.41126	3.3	2.275	1.325	20.25
ITA.5.5.B.2012	Mainland	ITA	ITA.5	P5	736388	7.00319e+06		0	0	0	0	0	4	0	0	0	2	0	0	0	0	0	0	0	0	0	2	0	0	0	0	0	1	0	0		52.0634	3.425	3.925	1.44	1197.52	16.375	9	5.7525	7.0227	1.6025	1.2275	1.3625	25
PER.1.1.A.2012	Island	PER	PER.1	P1	744760	6.93179e+06		0	0	0	0	0	3	0	0	0	0	0	0	3	5	0	0	0	0	0	5	0	0	0	0	0	0	0	0		71.9379	6	5.375	2.1475	140.215	13.75	7.25	4.0425	12.9313	2.35	1.6975	0.52	22.75
PER.1.2.A.2012	Island	PER	PER.1	P2	744764	6.93184e+06		0	0	0	0	0	5	0	0	0	1	0	0	1	1	1	0	0	0	0	3	0	0	0	0	0	0	0	0		36.1778	7.875	3.25	1.9175	986.917	11.875	7.75	6.1525	3.15325	2.525	1.115	0.7775	17.5
PER.1.3.A.2012	Island	PER	PER.1	P3	744758	6.93189e+06		0	0	0	0	0	6	0	0	0	6	0	0	10	1	0	0	0	0	0	18	0	0	1	0	0	0	0	0		63.9105	9.75	6.875	2.9275	1310.2	11.25	7	4.2825	2.00933	1.6625	1.0225	0.7725	15
PER.1.4.A.2012	Island	PER	PER.1	P4	744775	6.93193e+06		0	0	0	0	0	9	0	0	0	3	0	0	4	4	1	0	0	0	0	6	0	0	0	0	0	0	0	0		154.062	6.875	4.625	2.0375	1200.38	16	6.25	5.42	4.42649	1.7	1.14	1.3025	17
PER.1.5.A.2012	Island	PER	PER.1	P5	744791	6.93198e+06		0	0	0	0	0	2	0	0	0	4	0	0	7	1	0	0	0	0	0	11	0	0	0	0	2	1	0	0		40.2363	6.625	3.25	2.0875	2437.05	17.5	11.25	7.98	9.20112	2.77	1.3675	1.2325	27.25
PER.2.1.C.2012	Island	PER	PER.2	P1	741901	6.92633e+06		0	0	0	0	0	11	0	0	0	3	0	0	8	3	0	0	0	0	0	29	0	0	0	0	0	0	0	0		73.4423	8.125	3.75	2.565	245.615	11.5	5.5	6.49	2.67579	2.5625	0.8825	0.9875	27.75
PER.2.2.C.2012	Island	PER	PER.2	P2	741855	6.92629e+06		0	0	0	0	0	0	0	0	0	3	0	0	6	0	0	0	0	0	0	26	0	0	0	0	0	0	0	0		57.1564	8.575	5.75	2.8625	220.946	9.65	6.75	5.3325	2.42711	2.4625	0.8425	0.5825	23.25
PER.2.3.C.2012	Island	PER	PER.2	P3	741812	6.92627e+06		0	0	0	0	0	2	0	0	0	2	0	0	4	0	0	0	0	0	0	20	0	0	0	0	0	0	0	0		38.0479	8.75	5.25	2.4	412.847	15	6.75	3.75	10.1163	3.0375	1.575	1.0675	30.25
PER.2.4.C.2012	Island	PER	PER.2	P4	741770	6.92623e+06		0	0	0	1	0	0	0	0	0	0	0	0	1	0	0	0	0	0	0	4	0	0	0	0	0	0	0	0		75.2105	8.5	5.25	2.405	541.006	13.75	9.25	4.9325	5.54057	3.375	0.9975	0.83	34.5
PER.2.5.C.2012	Island	PER	PER.2	P5	741745	6.9262e+06		0	0	0	0	0	5	0	0	0	2	0	0	4	1	0	0	0	0	0	14	0	0	0	0	1	0	0	0		38.5353	11.5	5	1.6325	759.844	18.5	8.25	4.265	2.23811	2.425	1.2625	1.05	32.75
PER.3.1.D.2012	Island	PER	PER.3	P1	742441	6.93018e+06		0	0	0	0	1	2	0	0	0	1	1	0	6	0	5	0	0	0	0	12	0	0	0	0	0	0	1	0		361.689	13.5	4.75	2.135	877.658	19.75	8.75	6.0275	5.92851	2.4275	1.2625	0.84	8.375
PER.3.2.D.2012	Island	PER	PER.3	P2	742437	6.93023e+06		0	0	0	26	0	2	0	0	0	7	0	0	6	0	4	0	0	0	0	3	0	0	0	0	0	0	2	0		137.549	10.375	5	2.49	294.088	14.5	6.75	4.455	3.44172	2.5125	1.265	1.1175	24
PER.3.3.D.2012	Island	PER	PER.3	P3	742413	6.93028e+06		0	0	0	24	1	1	2	0	0	3	0	0	4	0	4	0	0	0	0	4	0	0	0	0	0	0	0	0		107.608	11.625	5.75	2.695	920.799	15	7.75	3.9425	3.23283	2.225	1.6925	1.2525	24.5
PER.3.4.D.2012	Island	PER	PER.3	P4	742381	6.93032e+06		0	0	0	20	0	3	0	0	0	4	0	0	4	0	2	0	0	0	0	6	0	0	0	0	0	0	0	0		50.0541	10.975	5	2.365	2194.14	26.5	9.75	6.665	1.61144	1.725	0.675	0.99	22.5
PER.3.5.D.2012	Island	PER	PER.3	P5	742372	6.93037e+06		0	0	0	21	1	3	0	0	0	8	0	0	6	3	0	0	0	0	0	3	0	0	0	0	0	0	1	0		80.2338	7.7	4.75	1.645	534.928	16.25	7.5	5.375	5.41126	2.8825	1.465	1.39	25
PER.4.1.B.2012	Island	PER	PER.4	P1	742662	6.92986e+06		0	0	0	0	0	10	0	0	0	0	0	0	1	1	0	0	0	0	0	4	0	0	0	0	0	0	0	0		52.2425	8.75	4.375	1.8775	2077.37	28.5	16.25	6.1325	2.636	3.625	1.0425	1.045	11.5
PER.4.2.B.2012	Island	PER	PER.4	P2	742621	6.92989e+06		0	0	0	0	0	1	0	0	0	0	0	0	0	0	0	0	0	0	0	1	0	0	0	0	0	0	0	0		203.479	12.125	6.625	2.5275	1679.56	17.5	8	5.7975	3.97886	3.2	1.545	1.4375	13.75
PER.4.3.B.2012	Island	PER	PER.4	P3	742577	6.92992e+06		0	0	0	4	0	7	0	0	0	0	0	0	0	0	0	0	0	0	0	4	0	0	0	0	0	0	0	0		61.5232	8.125	3.25	3.56	2075.57	16	11.75	6.0075	3.23283	1.96	1.0275	0.7275	19.25
PER.4.4.B.2012	Island	PER	PER.4	P4	742727	6.92984e+06		0	0	0	1	1	9	0	0	0	0	0	0	0	0	0	0	0	0	0	6	0	0	0	0	0	0	0	0		78.8312	8.075	3.95	1.775	2355.05	18	10.75	5.8625	2.06901	1.675	0.795	0.725	14.25
PER.4.5.B.2012	Island	PER	PER.4	P5	742780	6.92981e+06		0	0	0	2	0	5	0	0	0	0	0	0	3	1	0	0	0	0	0	6	0	0	0	0	0	0	2	0		120.4	9	6	2.0775	1003.31	16.75	6	5.5175	2.06901	2.195	0.895	1.09	20.75
PER.5.1.E.2012	Island	PER	PER.5	P1	744436	6.93162e+06		0	0	0	1	0	13	0	0	0	2	0	0	0	2	1	0	0	0	0	12	0	0	1	0	0	0	0	0		38.0479	7.25	3.625	2.385	702.866	14.8	9.25	5.645	2.67579	2.8825	0.975	1.06	35.75
PER.5.2.E.2012	Island	PER	PER.5	P2	744359	6.93168e+06		0	0	0	0	1	5	0	0	0	2	0	0	0	0	0	0	0	0	0	9	0	0	0	0	0	0	0	0		64.955	8.75	3.75	2.125	257.721	14.875	6.25	4.9175	13.5281	4.275	2.02	0.9925	17.75
PER.5.3.E.2012	Island	PER	PER.5	P3	744277	6.93171e+06		0	0	0	2	0	6	0	0	0	0	0	0	0	0	0	0	0	0	0	0	0	0	0	0	0	0	0	0		304.463	10.125	5.25	1.935	341.585	12.75	6.25	6.2475	3.89929	4	1.1675	1.685	18.75
PER.5.4.E.2012	Island	PER	PER.5	P4	744197	6.93177e+06		0	0	0	0	0	2	0	0	0	4	0	0	3	4	0	0	0	0	0	4	0	0	0	0	0	0	0	0		35.0538	7.125	5	2.7775	440.948	16	8	7.5325	11.6326	2.1625	1.4225	1.3375	20
PER.5.5.E.2012	Island	PER	PER.5	P5	744153	6.93183e+06		0	0	0	0	0	16	0	0	0	3	0	0	1	2	1	0	0	0	0	11	0	0	0	0	0	0	0	0		431.757	9.225	7.75	1.17	431.757	10.5	7.5	2.37	2.00933	2.3	1.0225	1.1225	20.5
RAT.1.1.E.2012	Island	RAT	RAT.1	P1	746299	6.95275e+06		0	0	0	15	0	5	0	0	0	8	0	0	8	3	5	0	0	0	0	59	0	0	0	0	0	1	25	0		54.1523	9	3.125	3.465	890.191	21.25	8.5	5.2875	1.63133	2.1	0.94	0.65	11.75
RAT.1.2.E.2012	Island	RAT	RAT.1	P2	746386	6.95282e+06		0	0	0	11	1	9	0	0	0	6	1	0	8	0	4	0	0	0	0	28	0	0	0	0	0	0	11	0		143.756	11	6.125	2.0375	490.395	14.5	9.125	4.725	2.42711	2.015	0.8525	0.8825	24.5
RAT.1.3.E.2012	Island	RAT	RAT.1	P3	746440	6.95291e+06		0	0	0	7	0	4	1	0	0	6	1	0	9	1	2	0	0	0	0	22	0	0	0	0	0	0	9	0		77.747	8.125	4.125	2.16	1743.38	21.25	11.25	5.825	9.20112	2.95	1.18	0.7175	10
RAT.1.4.E.2012	Island	RAT	RAT.1	P4	746469	6.95301e+06		0	0	0	16	0	10	0	0	0	6	1	0	4	3	3	0	0	0	0	20	0	0	0	0	1	1	5	0		324.775	15.25	7.375	2.125	1466.5	22.5	10.25	3.35	25.3454	4.275	1.8925	0.8525	7
RAT.1.5.E.2012	Island	RAT	RAT.1	P5	746500	6.95311e+06		0	0	0	5	0	8	0	0	0	7	1	0	11	7	6	0	0	0	0	25	1	0	0	0	0	1	17	0		157.105	12.5	5.125	3.135	1567.67	24.5	11.25	7.1575	1.27324	1.375	0.5375	0.6275	25
RAT.2.1.A.2012	Island	RAT	RAT.2	P1	747929	6.95174e+06		0	0	0	16	0	7	0	0	0	1	0	0	4	0	1	0	0	0	0	31	0	0	0	0	0	0	2	0		227.949	12.375	4.625	3.51	2658.84	19.25	11.625	7.4325	3.36214	2	0.95	1.2675	28.75
RAT.2.2.A.2012	Island	RAT	RAT.2	P2	747942	6.9518e+06		0	0	0	23	1	3	0	0	0	1	0	0	7	0	1	0	0	0	0	26	0	0	0	0	0	1	6	0		150.759	8.875	5	2.9675	866.646	14.5	7.375	6.0075	4.49612	2.3625	1.555	1.435	23
RAT.2.3.A.2012	Island	RAT	RAT.2	P3	747964	6.95184e+06		0	0	0	7	0	2	0	0	0	3	0	0	3	0	1	0	0	0	0	41	0	0	0	0	0	0	1	0		66.9245	6.8	4.95	3.1625	859.634	19.5	9.375	7.95	4.39665	2.81	1.72	1.67	19.5
RAT.2.4.A.2012	Island	RAT	RAT.2	P4	747979	6.95189e+06		0	0	0	20	0	4	0	0	0	2	1	0	6	0	0	0	0	0	0	19	0	0	0	0	0	1	0	0		71.9379	10.875	5.375	1.8175	855.814	18.75	10	5.4675	4.22754	2.2875	0.855	1.1475	25
RAT.2.5.A.2012	Island	RAT	RAT.2	P5	747985	6.95197e+06		0	0	0	6	0	8	0	0	0	1	0	0	0	0	1	0	0	0	0	23	0	0	0	0	0	2	1	0		72.6143	7.375	4	1.9775	820.004	19.5	14.5	6.69	5.92851	2.4325	1.6025	0.915	12.5
RAT.3.1.D.2012	Island	RAT	RAT.3	P1	747798	6.95145e+06		0	0	0	2	1	2	0	0	0	6	0	0	0	0	3	0	0	0	0	37	0	0	1	0	0	3	5	0		297.082	17.75	13.125	1.1775	659.546	22	14.5	2.0275	6.76407	3.2	1.065	0.8025	15.25
RAT.3.2.D.2012	Island	RAT	RAT.3	P2	747773	6.95149e+06		0	0	0	1	0	5	0	0	0	3	0	0	7	0	0	0	0	0	0	50	0	0	0	0	0	1	3	0		48.8704	7.75	4.875	2.525	522.863	14.75	10.25	5.4975	2.59621	1.2825	0.7725	0.8775	19
RAT.3.3.D.2012	Island	RAT	RAT.3	P3	747742	6.95153e+06		0	0	0	2	0	4	0	0	0	2	0	0	1	1	0	0	0	0	0	48	0	0	0	0	0	0	3	0		51.7252	8.125	4.5	2.3275	561.816	20.25	9.75	4.315	33.4622	4.425	1.71	0.9125	9.5
RAT.3.4.D.2012	Island	RAT	RAT.3	P4	747727	6.95158e+06		0	0	0	71	1	7	0	0	0	1	0	0	1	0	0	0	0	0	0	40	0	0	0	0	0	0	6	0		259.78	12.5	6.75	3.025	397.926	11.25	6.75	3.0875	3.38203	2.175	1.2675	1.7875	5.5
RAT.3.5.D.2012	Island	RAT	RAT.3	P5	747702	6.95163e+06		0	0	0	15	0	5	0	0	0	6	2	0	4	1	1	0	0	0	0	43	0	0	0	0	0	1	2	1		99.2826	8	4.875	1.7225	1608.77	20.75	12	5.4825	21.1377	4.0875	2.3	1.235	16.5
RAT.4.1.C.2012	Island	RAT	RAT.4	P1	749594	6.95258e+06		0	0	0	2	1	11	0	0	0	0	0	0	0	2	3	0	0	0	0	9	0	0	0	0	0	0	0	0		132.665	10.625	3.625	1.7125	278.998	15.75	5.75	2.9325	15.6767	5.175	1.275	1.4375	25.5
RAT.4.2.C.2012	Island	RAT	RAT.4	P2	749629	6.95254e+06		0	0	0	0	1	2	1	0	0	1	0	0	1	0	7	0	0	0	0	20	0	0	0	0	0	1	0	0		113.199	11.25	5.625	2.0975	396.016	16.25	7.25	3.405	15.7762	3.625	1.355	0.91	15.5
RAT.4.3.C.2012	Island	RAT	RAT.4	P3	749670	6.95251e+06		0	0	0	0	2	3	0	0	0	2	0	0	1	0	4	0	0	0	0	18	0	0	0	0	0	0	0	0		52.7697	11	3.75	1.8475	861.981	19	7.5	4.5325	3.38203	2.25	0.9575	0.8075	17.5
RAT.4.4.C.2012	Island	RAT	RAT.4	P4	749700	6.95247e+06		0	0	0	0	0	7	0	0	0	1	0	0	0	2	0	0	0	0	0	14	0	0	0	0	0	0	0	0		91.7128	11.25	3.5	3.1725	277.297	15.75	6.75	5.6225	1.9198	1.9875	0.8625	1.7125	32.25
RAT.4.5.C.2012	Island	RAT	RAT.4	P5	749739	6.95245e+06		0	0	0	1	1	6	0	0	0	1	0	0	0	0	0	0	0	0	0	47	0	0	0	0	0	0	0	0		97.6612	7.625	3.375	1.455	596.84	17	7.25	5.8875	3.23283	2.75	1.1125	0.845	12.75
RAT.5.1.B.2012	Island	RAT	RAT.5	P1	749237	6.9525e+06		0	0	0	0	0	22	0	0	0	0	0	0	0	0	0	0	0	0	0	20	0	0	0	0	0	0	0	0		164.924	13	6.25	1.78	345.455	17.25	9.5	4.0475	5.02332	2.425	1.155	0.6175	18.5
RAT.5.2.B.2012	Island	RAT	RAT.5	P2	749210	6.95245e+06		0	0	0	0	1	2	0	0	0	0	0	0	1	1	2	0	0	0	0	34	0	0	0	0	0	0	5	0		55.6743	12.625	4.625	1.9975	438.63	16.5	8.75	5.3	4.49612	2.675	0.8725	0.415	21
RAT.5.3.B.2012	Island	RAT	RAT.5	P3	749173	6.95242e+06		0	0	0	0	0	12	0	0	0	0	0	0	0	1	0	0	0	0	0	20	0	0	0	0	0	0	1	0		71.6593	10.875	5.625	2.195	386.129	18.25	5.375	4.63	4.0286	3.75	1.585	0.93	22.75
RAT.5.4.B.2012	Island	RAT	RAT.5	P4	749129	6.9524e+06		0	0	0	0	0	4	1	0	0	1	0	0	0	1	2	0	0	0	0	23	0	0	0	0	0	1	0	0		132.984	10.75	5.5	2.6125	303.558	13.75	7.75	5.71	1.80044	2.6	0.88	0.56	13.25
RAT.5.5.B.2012	Island	RAT	RAT.5	P5	749081	6.95239e+06		0	0	0	0	1	7	0	0	0	4	0	0	0	0	0	0	0	0	0	27	0	0	0	0	0	0	0	0		145.517	12.125	3.75	2.8	187.683	16.25	5.5	4.325	6.85359	2.8	1.0325	0.8675	16.75
ANH.1.1.C.2013	Mainland	ANH	ANH.1	P1	739563	6.96419e+06		0	0	0	1	0	6	0	0	0	0	0	0	1	0	0	0	0	0	0	1	0	0	0	0	0	0	0	0		72.3358	7.25	4.625	1.835	211.138	9.25	5.375	4.625	3.38203	2.19	1	0.4575	22.5
ANH.1.2.C.2013	Mainland	ANH	ANH.1	P2	739545	6.96424e+06		0	0	0	1	0	10	0	0	0	1	0	0	0	1	0	0	0	0	0	2	0	0	0	0	0	0	0	0		70.7144	8.625	3.425	1.785	219.444	10	6.5	3.8425	1.9198	1.365	0.6125	0.835	11
ANH.1.3.C.2013	Mainland	ANH	ANH.1	P3	739528	6.96428e+06		0	0	0	1	0	9	0	0	0	0	0	0	0	0	1	0	0	0	0	11	0	2	0	0	0	2	0	0		127.483	7.175	5.5	1.8525	401.229	12.625	7.25	6.4	1.44234	1.3775	0.6875	1.5875	18
ANH.1.4.C.2013	Mainland	ANH	ANH.1	P4	739504	6.96433e+06		0	0	0	0	0	1	0	0	0	2	0	0	1	0	0	0	0	0	0	3	0	0	0	0	0	2	0	0		25.8626	6.925	4.5	1.4025	344.769	12.75	8.5	4.005	2.636	2.125	0.78	1.0575	19.5
ANH.1.5.C.2013	Mainland	ANH	ANH.1	P5	739503	6.96438e+06		0	0	0	0	0	4	0	0	0	2	0	0	3	0	1	0	0	0	0	7	0	0	0	0	0	1	0	0		86.1026	9.425	5.25	1.7375	837.034	16.25	10.75	5.645	4.5558	2.9	1.1525	0.5075	17.5
ANH.2.1.A.2013	Mainland	ANH	ANH.2	P1	739423	6.964e+06		0	0	0	0	0	4	1	0	0	0	0	0	2	2	0	0	0	0	0	3	0	0	0	0	0	0	0	0		222.508	9.5	5.25	1.535	564.939	11.375	6.125	3.08	4.18775	3.1675	1.005	0.7725	19.5
ANH.2.2.A.2013	Mainland	ANH	ANH.2	P2	739391	6.96405e+06		0	0	0	0	0	10	0	0	0	1	0	0	2	0	0	0	0	0	0	5	0	1	0	0	0	1	0	0		102.545	9.75	5.375	1.665	529.547	14	10.875	3.08	11.7973	3.8075	0.8675	0.93	25
ANH.2.3.A.2013	Mainland	ANH	ANH.2	P3	739351	6.96407e+06		0	1	0	0	0	2	0	0	0	0	0	0	1	1	2	0	0	0	0	4	0	0	0	0	0	0	0	0		66.8648	9.625	3.775	2.58	757.755	15.5	9	7.3675	2.67579	1.865	1.0875	0.9825	17.75
ANH.2.4.A.2013	Mainland	ANH	ANH.2	P4	739305	6.96409e+06		0	0	0	0	0	4	0	0	0	2	0	0	7	0	2	0	1	0	0	14	0	2	0	0	0	1	0	0		84.5509	6.525	3.8	2.95	475.484	10.75	7	5.7525	5.74946	2.9675	0.6825	1.635	29.25
ANH.2.5.A.2013	Mainland	ANH	ANH.2	P5	739267	6.96413e+06		0	0	0	0	0	3	0	0	0	1	0	0	0	0	0	0	0	0	0	3	0	2	0	0	0	1	0	0		30.2792	6.875	3.55	1.2225	1616.06	13.5	10.75	6.63	1.48213	2.0475	0.755	0.825	34.75
ANH.3.1.E.2013	Mainland	ANH	ANH.3	P1	739994	6.96576e+06		0	0	0	1	0	1	0	0	0	1	0	0	1	0	0	0	0	0	0	3	0	0	0	0	0	0	0	0		137.768	9.5	6.375	2.1625	798.608	17.25	8.5	5.5	7.20174	2.675	1.105	0.8025	10.75
ANH.3.2.E.2013	Mainland	ANH	ANH.3	P2	739942	6.96577e+06		0	0	0	2	0	0	0	0	0	1	0	0	0	0	1	0	0	0	0	5	0	0	0	0	0	2	0	0		134.685	9.5	5.125	2.1475	629.695	11.75	5.5	3.38	21.6848	4.575	1.3375	1.1775	25
ANH.3.3.E.2013	Mainland	ANH	ANH.3	P3	739895	6.96576e+06		0	0	0	3	0	9	1	0	0	0	0	0	0	1	0	0	0	0	0	5	0	0	0	0	0	0	0	0		115.198	9	5.875	1.575	753.209	14.5	8	3.4175	3.54119	3.05	0.9175	1.09	19.75
ANH.3.4.E.2013	Mainland	ANH	ANH.3	P4	739836	6.96575e+06		0	0	0	0	0	3	0	0	0	0	0	0	2	2	0	0	0	0	0	7	0	0	0	0	0	0	0	0		128.686	10.75	5.5	2.7025	716.086	15.25	7.25	4.4975	2.48679	2.225	0.9225	1.2375	19
ANH.3.5.E.2013	Mainland	ANH	ANH.3	P5	739790	6.96573e+06		0	0	0	4	0	5	0	0	0	0	0	0	0	4	1	0	0	0	0	6	0	0	0	0	0	0	0	0		137.708	8.25	4.5	2.4525	435.526	11.25	6.5	4.2575	8.85297	2.375	1.4375	1.42	19.5
ANH.4.1.D.2013	Mainland	ANH	ANH.4	P1	740344	6.96681e+06		0	0	0	2	0	20	0	0	0	0	0	0	1	1	0	0	0	0	0	6	0	0	0	0	0	0	0	0		54.212	7.875	5	2.885	378.489	11.75	6.875	5.595	2.636	2.725	0.7625	0.385	13
ANH.4.2.D.2013	Mainland	ANH	ANH.4	P2	740251	6.96681e+06		0	0	0	1	0	4	0	0	0	2	0	0	1	1	0	0	0	0	0	12	0	0	0	0	0	0	0	0		410.181	10.725	6.425	1.98	517.61	14.25	7.875	2.555	4.90395	3.1325	0.8675	0.995	24.25
ANH.4.3.D.2013	Mainland	ANH	ANH.4	P3	740163	6.9668e+06		0	0	0	0	0	6	0	0	0	0	0	0	1	2	0	0	0	0	0	9	0	0	0	0	0	2	0	0		48.2437	6.675	3.875	1.2125	191.145	12.375	7.25	6.62	3.97886	3.05	1.4125	0.9825	24.25
ANH.4.4.D.2013	Mainland	ANH	ANH.4	P4	740089	6.96675e+06		0	0	0	0	0	2	0	0	0	0	0	0	0	2	0	0	0	0	0	5	0	0	0	0	0	0	0	0		128.995	9	5	2.7775	395.698	12.5	6.625	3.1325	2.16848	3.15	1.33	0.9925	12.5
ANH.4.5.D.2013	Mainland	ANH	ANH.4	P5	740033	6.96672e+06		0	0	0	0	0	4	1	0	0	1	0	0	2	5	0	0	0	0	0	5	0	0	0	0	0	1	0	0		63.7613	7.4	3.925	2.2325	369.239	12.875	8	4.7425	6.33634	2.1	1.18	1.4075	22.5
ANH.5.1.B.2013	Mainland	ANH	ANH.5	P1	740329	6.96728e+06		0	0	0	0	0	10	0	0	0	0	0	0	0	6	0	0	0	0	0	13	0	0	0	0	0	0	0	0		33.4622	6.75	4.5	1.4125	205.797	10.125	7	3.345	5.92851	1.68	1.3525	0.7775	9
ANH.5.2.B.2013	Mainland	ANH	ANH.5	P2	740274	6.96729e+06		0	1	0	2	0	5	0	0	0	3	0	0	1	0	0	0	0	0	0	12	0	0	0	0	0	0	0	0		25.0768	6.875	3.75	1.97	173.041	11.5	6.75	4.475	8.79329	3.5	1.025	1.325	26.75
ANH.5.3.B.2013	Mainland	ANH	ANH.5	P3	740222	6.96728e+06		0	0	0	4	0	5	0	0	0	0	0	0	4	1	0	0	0	0	0	13	0	0	0	0	0	1	0	0		33.9397	17.5	7.75	0.7875	135.281	12.5	8	4.69	5.09295	3.625	0.8675	0.2275	36.5
ANH.5.4.B.2013	Mainland	ANH	ANH.5	P4	740173	6.96732e+06		0	0	0	3	0	5	1	0	0	0	0	0	0	0	0	0	0	0	0	10	0	0	0	0	0	0	0	0		91.2354	8.625	4.125	1.79	462.553	16.25	10	7.25	1.98943	1.86	0.9875	1.295	15.25
ANH.5.5.B.2013	Mainland	ANH	ANH.5	P5	740131	6.96735e+06		0	0	0	5	0	26	0	0	0	0	0	0	0	2	0	0	0	0	0	21	0	0	0	0	0	1	0	0		75.4492	9.25	4.75	1.7025	547.372	12.5	9.75	7.17	4.65527	3.05	1.015	1.6875	19.25
ITA.1.1.A.2013	Mainland	ITA	ITA.1	P1	736978	7.00464e+06		0	0	0	0	0	16	0	0	0	7	1	4	9	1	0	0	0	0	0	8	0	0	0	1	0	0	0	0		98.079	12.125	6.66	3.7575	946.094	23	11.375	5.81	5.55012	2.265	1.075	0.695	18
ITA.1.2.A.2013	Mainland	ITA	ITA.1	P2	736929	7.00466e+06		0	0	0	0	1	15	0	0	0	2	0	2	9	2	0	0	0	0	0	4	0	0	0	0	0	0	0	0		78.1151	3.175	3.74	1.93	304.343	20.5	6.5	6.93	0.994716	1.3175	0.7475	1.7	14.25
ITA.1.3.A.2013	Mainland	ITA	ITA.1	P3	736879	7.00467e+06		0	0	0	0	0	17	0	0	0	2	0	3	6	0	0	0	0	1	0	2	0	0	0	0	0	0	0	0		42.176	6.925	4.25	2.3175	2523.32	19.5	13.375	4.505	2.40721	2.2825	1.3825	1.805	24.5
ITA.1.4.A.2013	Mainland	ITA	ITA.1	P4	736833	7.0047e+06		0	0	0	0	0	13	0	0	1	1	0	5	0	0	0	0	0	0	0	1	0	0	0	0	0	0	0	0		71.6991	5.05	4.325	2.3425	1125.94	15.25	8.375	6.8325	1.9198	1.5675	0.9025	0.8975	12.75
ITA.1.5.A.2013	Mainland	ITA	ITA.1	P5	736792	7.00472e+06		0	0	0	1	1	21	0	0	0	1	1	1	2	0	0	0	0	0	0	2	0	0	0	0	0	0	0	0		140.693	4.325	2.665	2.3325	848.493	10.75	7.375	4.2925	3.54119	1.5075	0.7875	1.17	20
ITA.2.1.D.2013	Mainland	ITA	ITA.2	P1	736883	7.00304e+06		0	0	0	3	0	13	0	0	0	1	2	1	1	13	0	0	0	0	0	3	0	0	0	0	0	0	0	0		76.5533	4.65	6.1475	2.7975	129.313	10.625	7.25	4.18	1.9198	1.805	0.725	1.5	22
ITA.2.2.D.2013	Mainland	ITA	ITA.2	P2	736906	7.00309e+06		0	0	0	1	0	8	0	0	0	0	2	2	5	1	0	0	0	0	0	3	0	0	0	0	0	0	0	0		59.2453	4.675	3.9	1.3975	2287.53	16.25	12.75	6.25	2.42711	2.2175	1.475	0.79	27.5
ITA.2.3.D.2013	Mainland	ITA	ITA.2	P3	736933	7.00313e+06		0	1	0	3	0	14	0	0	0	6	0	9	2	0	0	0	0	1	0	4	0	0	0	0	0	0	0	0		44.8915	10.125	4.515	2.85	333.309	16	7	5.165	8.15667	4.275	2.1325	1.255	27
ITA.2.4.D.2013	Mainland	ITA	ITA.2	P4	736951	7.00319e+06		0	0	0	0	0	18	0	0	0	10	0	12	1	0	0	0	0	0	0	6	0	0	0	0	0	0	0	0		110.105	8.1625	5.3	2.6675	231.49	13.5	6.625	3.8975	5.76935	2.1625	1.285	1.1175	24.5
ITA.2.5.D.2013	Mainland	ITA	ITA.2	P5	736976	7.00323e+06		0	0	0	3	2	20	0	0	0	4	0	9	1	0	0	0	0	0	0	7	0	0	0	0	0	2	0	0		176.502	10.875	5.375	2.9025	846.225	12.5	7.25	5.3175	4.78458	1.8025	0.9375	1.2125	24.5
ITA.3.1.E.2013	Mainland	ITA	ITA.3	P1	738023	7.0033e+06		0	0	0	0	0	4	0	0	0	3	0	1	1	0	0	0	0	0	0	4	0	0	0	0	0	2	0	0		171.061	13.75	6.75	2.5975	443.285	17.75	6.25	6.2775	3.36214	2.1425	1.0925	1.2275	11.75
ITA.3.2.E.2013	Mainland	ITA	ITA.3	P2	737991	7.00334e+06		0	0	0	3	1	8	1	0	0	0	0	4	0	0	0	0	0	0	0	5	0	0	0	0	0	0	0	0		384.398	21.25	3.875	3.7625	384.398	21.25	3.875	3.7625	1.2434	1.345	0.5025	0.47	17.5
ITA.3.3.E.2013	Mainland	ITA	ITA.3	P3	737947	7.00337e+06		0	0	0	2	0	8	3	0	0	0	2	0	2	0	0	0	0	0	0	3	0	0	0	0	0	0	0	0		175.468	13	5.25	3.4025	730.878	20.75	7.25	5.04	6.33634	2.4	0.95	1.8275	28.5
ITA.3.4.E.2013	Mainland	ITA	ITA.3	P4	737906	7.0034e+06		0	0	0	1	0	7	0	0	0	3	0	7	1	0	0	0	0	0	0	7	0	0	0	0	0	0	0	0		46.682	8	5.5	2.4725	811.768	17.625	9.325	7.62	5.272	3.1375	1.8725	1.3075	18.75
ITA.3.5.E.2013	Mainland	ITA	ITA.3	P5	737857	7.00342e+06		0	0	0	1	0	9	0	0	0	8	1	10	6	5	0	0	0	0	0	3	0	0	0	0	0	0	0	0		57.0669	10.375	4	2.5675	689.627	14.75	8.625	6.5675	0.606777	1.4375	0.58	0.8	23.25
ITA.4.1.C.2013	Mainland	ITA	ITA.4	P1	738147	7.00186e+06		0	0	0	3	0	6	0	0	12	0	0	0	1	1	0	0	0	0	0	0	0	0	0	0	0	1	0	0		107.24	12.125	5.75	3.51	172.146	13.75	6.25	3.9675	10.5539	1.44	1.3375	1.41	19.25
ITA.4.2.C.2013	Mainland	ITA	ITA.4	P2	738103	7.00189e+06		0	0	0	3	0	6	0	0	4	0	0	0	0	1	0	0	0	0	0	0	0	0	1	0	0	0	0	0		76.5533	12.125	7.25	1.8825	198.754	14.25	8	3.51	2.86478	1.6425	0.64	1.4475	18
ITA.4.3.C.2013	Mainland	ITA	ITA.4	P3	738054	7.00191e+06		0	0	0	0	0	6	0	0	6	0	0	0	0	4	0	0	0	0	0	0	0	0	0	0	0	0	0	0		97.5021	11.375	5.3125	2.3025	503.923	13.25	9.75	6.3375	3.04383	3.24	1.425	0.8875	25.25
ITA.4.4.C.2013	Mainland	ITA	ITA.4	P4	738002	7.00191e+06		0	0	0	0	0	4	0	0	1	0	0	0	0	1	0	0	0	0	0	0	0	0	0	0	0	0	0	0		28.7274	6.125	4.625	2.27	349.394	13.5	8.75	6.39	2.42711	1.8575	1.3475	0.9075	14.25
ITA.4.5.C.2013	Mainland	ITA	ITA.4	P5	737973	7.00196e+06		0	0	0	4	0	7	0	0	5	0	0	0	0	0	0	0	0	0	0	0	0	0	0	0	0	0	0	0		46.3538	8.45	5.25	2.8625	110.423	11.5	5.375	4.5	1.48213	2.635	0.825	0.8	7.25
ITA.5.1.B.2013	Mainland	ITA	ITA.5	P1	736484	7.003e+06		0	1	0	1	0	11	0	0	0	1	1	2	2	1	0	4	0	0	0	0	0	0	0	0	0	0	0	0		287.473	18.5	6.5	3.185	2775.06	21.75	8.75	4.695	3.18309	2.1475	1.0775	1.455	10.75
ITA.5.2.B.2013	Mainland	ITA	ITA.5	P2	736454	7.00304e+06		0	0	0	0	1	13	0	0	0	2	1	0	6	0	0	0	0	0	0	6	0	0	0	0	0	0	0	0		78.9805	6.95	5	2.9775	1070.31	14.25	8.25	5.5725	3.23283	2.5125	0.9225	1.19	20.75
ITA.5.3.B.2013	Mainland	ITA	ITA.5	P3	736438	7.00309e+06		0	0	0	0	2	7	1	0	0	3	0	0	4	1	0	0	0	0	0	1	0	0	0	0	0	0	0	0		77.7172	5.15	4.175	2.0725	491.987	14.125	5.875	5.5475	1.27324	1.5825	1.25	1.485	29
ITA.5.4.B.2013	Mainland	ITA	ITA.5	P4	736419	7.00314e+06		0	0	0	0	0	7	3	0	0	2	0	1	1	2	0	0	0	0	0	1	0	0	0	0	0	1	0	0		155.096	8.175	4.75	2.635	810.932	16	7	8.5125	5.41126	3.3	2.275	1.325	20.25
ITA.5.5.B.2013	Mainland	ITA	ITA.5	P5	736388	7.00319e+06		0	1	0	0	0	10	0	0	0	5	0	0	4	3	0	0	0	0	0	0	0	0	0	0	0	0	0	0		52.0634	3.425	3.925	1.44	1197.52	16.375	9	5.7525	7.0227	1.6025	1.2275	1.3625	25
PER.1.1.A.2013	Island	PER	PER.1	P1	744760	6.93179e+06		0	1	0	0	1	55	0	0	0	1	0	0	4	9	0	0	0	0	0	5	0	0	1	0	0	1	1	0		71.9379	6	5.375	2.1475	140.215	13.75	7.25	4.0425	12.9313	2.35	1.6975	0.52	22.75
PER.1.2.A.2013	Island	PER	PER.1	P2	744764	6.93184e+06		0	0	0	0	0	20	0	0	0	0	0	0	3	3	0	0	0	0	0	2	0	0	0	0	0	0	0	0		36.1778	7.875	3.25	1.9175	986.917	11.875	7.75	6.1525	3.15325	2.525	1.115	0.7775	17.5
PER.1.3.A.2013	Island	PER	PER.1	P3	744758	6.93189e+06		0	0	0	0	1	32	0	0	0	1	0	0	6	3	0	0	0	0	0	6	0	0	1	0	0	2	2	0		63.9105	9.75	6.875	2.9275	1310.2	11.25	7	4.2825	2.00933	1.6625	1.0225	0.7725	15
PER.1.4.A.2013	Island	PER	PER.1	P4	744775	6.93193e+06		0	0	0	1	0	19	0	0	0	0	0	0	6	0	0	0	0	0	0	0	0	0	0	0	0	0	1	0		154.062	6.875	4.625	2.0375	1200.38	16	6.25	5.42	4.42649	1.7	1.14	1.3025	17
PER.1.5.A.2013	Island	PER	PER.1	P5	744791	6.93198e+06		0	0	0	0	0	20	0	0	0	0	1	0	9	0	2	0	0	0	0	11	0	0	1	0	0	2	11	0		40.2363	6.625	3.25	2.0875	2437.05	17.5	11.25	7.98	9.20112	2.77	1.3675	1.2325	27.25
PER.2.1.C.2013	Island	PER	PER.2	P1	741901	6.92633e+06		0	0	0	0	0	7	0	0	0	1	0	0	3	1	0	0	0	0	0	36	0	0	0	0	0	0	0	0		73.4423	8.125	3.75	2.565	245.615	11.5	5.5	6.49	2.67579	2.5625	0.8825	0.9875	27.75
PER.2.2.C.2013	Island	PER	PER.2	P2	741855	6.92629e+06		0	0	0	1	0	0	0	0	0	1	0	0	0	1	0	0	0	0	0	44	0	0	0	0	0	0	0	0		57.1564	8.575	5.75	2.8625	220.946	9.65	6.75	5.3325	2.42711	2.4625	0.8425	0.5825	23.25
PER.2.3.C.2013	Island	PER	PER.2	P3	741812	6.92627e+06		0	0	0	1	1	1	0	0	0	0	0	0	1	0	0	0	0	0	0	5	0	0	0	0	0	0	0	0		38.0479	8.75	5.25	2.4	412.847	15	6.75	3.75	10.1163	3.0375	1.575	1.0675	30.25
PER.2.4.C.2013	Island	PER	PER.2	P4	741770	6.92623e+06		0	0	0	2	2	3	0	0	0	0	0	0	3	0	0	0	0	0	0	20	0	0	0	0	0	1	0	0		75.2105	8.5	5.25	2.405	541.006	13.75	9.25	4.9325	5.54057	3.375	0.9975	0.83	34.5
PER.2.5.C.2013	Island	PER	PER.2	P5	741745	6.9262e+06		0	0	0	0	0	5	0	0	0	0	0	0	2	1	0	0	0	0	0	40	0	0	0	0	0	2	1	0		38.5353	11.5	5	1.6325	759.844	18.5	8.25	4.265	2.23811	2.425	1.2625	1.05	32.75
PER.3.1.D.2013	Island	PER	PER.3	P1	742441	6.93018e+06		0	1	0	1	0	0	0	0	0	0	0	0	2	0	3	0	0	0	0	10	0	0	0	0	0	0	0	0		361.689	13.5	4.75	2.135	877.658	19.75	8.75	6.0275	5.92851	2.4275	1.2625	0.84	8.375
PER.3.2.D.2013	Island	PER	PER.3	P2	742437	6.93023e+06		0	0	0	0	0	1	0	0	0	0	0	0	1	0	0	0	0	0	0	3	0	0	0	0	0	0	1	0		137.549	10.375	5	2.49	294.088	14.5	6.75	4.455	3.44172	2.5125	1.265	1.1175	24
PER.3.3.D.2013	Island	PER	PER.3	P3	742413	6.93028e+06		0	0	0	1	1	1	0	0	0	2	1	0	5	0	0	1	0	0	0	13	0	0	0	0	0	1	2	0		107.608	11.625	5.75	2.695	920.799	15	7.75	3.9425	3.23283	2.225	1.6925	1.2525	24.5
PER.3.4.D.2013	Island	PER	PER.3	P4	742381	6.93032e+06		0	2	0	1	2	0	0	0	0	0	0	0	6	0	0	0	0	0	0	3	0	0	0	0	0	0	1	0		50.0541	10.975	5	2.365	2194.14	26.5	9.75	6.665	1.61144	1.725	0.675	0.99	22.5
PER.3.5.D.2013	Island	PER	PER.3	P5	742372	6.93037e+06		0	1	0	2	1	2	0	0	0	0	0	0	2	0	1	0	0	0	0	4	0	0	0	0	0	1	1	0		80.2338	7.7	4.75	1.645	534.928	16.25	7.5	5.375	5.41126	2.8825	1.465	1.39	25
PER.4.1.B.2013	Island	PER	PER.4	P1	742662	6.92986e+06		0	0	0	0	0	1	0	0	0	2	0	0	0	1	0	0	0	0	0	1	0	0	0	0	0	0	0	0		52.2425	8.75	4.375	1.8775	2077.37	28.5	16.25	6.1325	2.636	3.625	1.0425	1.045	11.5
PER.4.2.B.2013	Island	PER	PER.4	P2	742621	6.92989e+06		0	0	0	0	0	0	0	0	0	0	0	0	0	1	0	0	0	0	0	1	0	0	0	0	0	0	2	0		203.479	12.125	6.625	2.5275	1679.56	17.5	8	5.7975	3.97886	3.2	1.545	1.4375	13.75
PER.4.3.B.2013	Island	PER	PER.4	P3	742577	6.92992e+06		0	0	0	0	1	0	0	0	0	0	0	0	0	1	0	0	0	0	0	2	0	0	0	0	0	0	0	0		61.5232	8.125	3.25	3.56	2075.57	16	11.75	6.0075	3.23283	1.96	1.0275	0.7275	19.25
PER.4.4.B.2013	Island	PER	PER.4	P4	742727	6.92984e+06		0	1	0	0	1	0	0	0	0	0	0	0	0	0	0	0	0	0	0	3	0	0	0	0	0	0	0	0		78.8312	8.075	3.95	1.775	2355.05	18	10.75	5.8625	2.06901	1.675	0.795	0.725	14.25
PER.4.5.B.2013	Island	PER	PER.4	P5	742780	6.92981e+06		0	0	0	0	0	2	0	0	0	0	0	0	1	0	0	0	0	0	0	2	0	0	0	0	0	0	0	0		120.4	9	6	2.0775	1003.31	16.75	6	5.5175	2.06901	2.195	0.895	1.09	20.75
PER.5.1.E.2013	Island	PER	PER.5	P1	744436	6.93162e+06		0	0	0	2	1	12	0	0	0	0	0	0	3	1	0	0	0	0	0	14	0	0	0	0	0	1	2	0		38.0479	7.25	3.625	2.385	702.866	14.8	9.25	5.645	2.67579	2.8825	0.975	1.06	35.75
PER.5.2.E.2013	Island	PER	PER.5	P2	744359	6.93168e+06		0	0	0	0	0	11	0	0	0	1	0	0	3	1	0	0	0	0	0	13	0	0	0	0	0	0	2	0		64.955	8.75	3.75	2.125	257.721	14.875	6.25	4.9175	13.5281	4.275	2.02	0.9925	17.75
PER.5.3.E.2013	Island	PER	PER.5	P3	744277	6.93171e+06		0	0	0	0	0	9	0	0	0	0	0	0	1	0	0	0	0	0	0	11	0	0	0	0	0	1	6	0		304.463	10.125	5.25	1.935	341.585	12.75	6.25	6.2475	3.89929	4	1.1675	1.685	18.75
PER.5.4.E.2013	Island	PER	PER.5	P4	744197	6.93177e+06		0	0	0	0	0	6	0	0	0	0	0	0	0	0	0	0	0	0	0	3	0	0	0	0	0	1	1	0		35.0538	7.125	5	2.7775	440.948	16	8	7.5325	11.6326	2.1625	1.4225	1.3375	20
PER.5.5.E.2013	Island	PER	PER.5	P5	744153	6.93183e+06		0	0	0	5	0	9	0	0	0	0	0	0	0	0	0	0	0	0	0	12	0	0	0	0	0	1	0	0		431.757	9.225	7.75	1.17	431.757	10.5	7.5	2.37	2.00933	2.3	1.0225	1.1225	20.5
RAT.1.1.E.2013	Island	RAT	RAT.1	P1	746299	6.95275e+06		0	0	0	3	0	3	1	2	0	5	0	0	1	0	3	0	0	0	0	15	0	0	0	0	0	2	16	0		54.1523	9	3.125	3.465	890.191	21.25	8.5	5.2875	1.63133	2.1	0.94	0.65	11.75
RAT.1.2.E.2013	Island	RAT	RAT.1	P2	746386	6.95282e+06		0	0	0	5	1	1	1	0	0	4	0	0	0	0	0	0	0	0	0	7	0	0	0	0	0	2	19	0		143.756	11	6.125	2.0375	490.395	14.5	9.125	4.725	2.42711	2.015	0.8525	0.8825	24.5
RAT.1.3.E.2013	Island	RAT	RAT.1	P3	746440	6.95291e+06		0	0	1	14	0	7	0	0	0	3	0	0	3	0	0	1	0	0	0	22	0	0	0	0	2	2	9	0		77.747	8.125	4.125	2.16	1743.38	21.25	11.25	5.825	9.20112	2.95	1.18	0.7175	10
RAT.1.4.E.2013	Island	RAT	RAT.1	P4	746469	6.95301e+06		0	1	0	9	0	4	0	0	0	1	0	0	2	0	1	0	0	0	0	10	0	0	0	0	0	2	15	0		324.775	15.25	7.375	2.125	1466.5	22.5	10.25	3.35	25.3454	4.275	1.8925	0.8525	7
RAT.1.5.E.2013	Island	RAT	RAT.1	P5	746500	6.95311e+06		0	0	0	9	0	1	0	0	0	7	2	0	1	3	9	1	0	0	0	18	0	0	0	0	0	0	24	0		157.105	12.5	5.125	3.135	1567.67	24.5	11.25	7.1575	1.27324	1.375	0.5375	0.6275	25
RAT.2.1.A.2013	Island	RAT	RAT.2	P1	747929	6.95174e+06		0	0	0	4	0	5	0	0	0	2	1	0	3	0	1	1	0	0	0	17	0	0	0	0	0	0	2	0		227.949	12.375	4.625	3.51	2658.84	19.25	11.625	7.4325	3.36214	2	0.95	1.2675	28.75
RAT.2.2.A.2013	Island	RAT	RAT.2	P2	747942	6.9518e+06		0	0	0	38	0	1	0	0	0	2	0	0	8	0	2	0	0	0	0	21	0	0	0	0	0	1	6	0		150.759	8.875	5	2.9675	866.646	14.5	7.375	6.0075	4.49612	2.3625	1.555	1.435	23
RAT.2.3.A.2013	Island	RAT	RAT.2	P3	747964	6.95184e+06		0	0	0	6	0	1	0	0	0	5	0	0	5	0	3	0	0	0	0	6	0	0	0	0	0	1	6	0		66.9245	6.8	4.95	3.1625	859.634	19.5	9.375	7.95	4.39665	2.81	1.72	1.67	19.5
RAT.2.4.A.2013	Island	RAT	RAT.2	P4	747979	6.95189e+06		0	0	0	1	0	1	0	0	0	10	0	0	4	0	2	0	0	0	0	16	0	0	0	0	0	0	4	0		71.9379	10.875	5.375	1.8175	855.814	18.75	10	5.4675	4.22754	2.2875	0.855	1.1475	25
RAT.2.5.A.2013	Island	RAT	RAT.2	P5	747985	6.95197e+06		0	0	0	7	0	0	0	0	0	0	0	0	6	0	1	0	0	0	0	8	0	0	0	0	0	0	5	0		72.6143	7.375	4	1.9775	820.004	19.5	14.5	6.69	5.92851	2.4325	1.6025	0.915	12.5
RAT.3.1.D.2013	Island	RAT	RAT.3	P1	747798	6.95145e+06		0	0	0	0	0	5	0	0	0	5	0	0	0	3	2	0	0	0	0	25	0	0	0	0	0	0	2	0		297.082	17.75	13.125	1.1775	659.546	22	14.5	2.0275	6.76407	3.2	1.065	0.8025	15.25
RAT.3.2.D.2013	Island	RAT	RAT.3	P2	747773	6.95149e+06		0	0	0	2	1	0	0	0	0	1	0	0	1	1	1	0	0	0	0	33	0	0	1	0	0	1	1	0		48.8704	7.75	4.875	2.525	522.863	14.75	10.25	5.4975	2.59621	1.2825	0.7725	0.8775	19
RAT.3.3.D.2013	Island	RAT	RAT.3	P3	747742	6.95153e+06		0	0	0	5	0	1	0	0	0	2	0	0	1	0	0	0	0	0	0	15	0	0	0	0	0	0	3	0		51.7252	8.125	4.5	2.3275	561.816	20.25	9.75	4.315	33.4622	4.425	1.71	0.9125	9.5
RAT.3.4.D.2013	Island	RAT	RAT.3	P4	747727	6.95158e+06		0	0	0	13	0	3	0	0	0	0	0	0	1	0	0	0	0	0	0	7	0	0	0	0	0	0	4	0		259.78	12.5	6.75	3.025	397.926	11.25	6.75	3.0875	3.38203	2.175	1.2675	1.7875	5.5
RAT.3.5.D.2013	Island	RAT	RAT.3	P5	747702	6.95163e+06		0	0	0	0	0	4	1	0	0	1	0	0	3	0	0	0	0	0	0	14	0	0	0	0	0	0	2	0		99.2826	8	4.875	1.7225	1608.77	20.75	12	5.4825	21.1377	4.0875	2.3	1.235	16.5
RAT.4.1.C.2013	Island	RAT	RAT.4	P1	749594	6.95258e+06		0	0	0	6	5	2	1	0	0	0	0	0	0	5	0	0	0	0	0	21	0	0	0	0	0	0	2	0		132.665	10.625	3.625	1.7125	278.998	15.75	5.75	2.9325	15.6767	5.175	1.275	1.4375	25.5
RAT.4.2.C.2013	Island	RAT	RAT.4	P2	749629	6.95254e+06		0	0	0	0	3	1	0	0	0	0	0	0	2	0	1	0	0	0	0	9	0	0	0	0	0	0	0	0		113.199	11.25	5.625	2.0975	396.016	16.25	7.25	3.405	15.7762	3.625	1.355	0.91	15.5
RAT.4.3.C.2013	Island	RAT	RAT.4	P3	749670	6.95251e+06		0	0	0	0	1	2	0	0	0	1	0	0	2	0	1	0	0	0	0	5	0	0	0	0	0	0	0	0		52.7697	11	3.75	1.8475	861.981	19	7.5	4.5325	3.38203	2.25	0.9575	0.8075	17.5
RAT.4.4.C.2013	Island	RAT	RAT.4	P4	749700	6.95247e+06		0	0	0	4	1	14	0	0	0	0	0	0	1	0	0	0	0	0	0	12	0	0	0	0	0	0	0	0		91.7128	11.25	3.5	3.1725	277.297	15.75	6.75	5.6225	1.9198	1.9875	0.8625	1.7125	32.25
RAT.4.5.C.2013	Island	RAT	RAT.4	P5	749739	6.95245e+06		0	0	0	0	0	1	1	0	0	0	0	0	2	0	0	0	0	0	0	23	0	0	1	0	0	0	0	0		97.6612	7.625	3.375	1.455	596.84	17	7.25	5.8875	3.23283	2.75	1.1125	0.845	12.75
RAT.5.1.B.2013	Island	RAT	RAT.5	P1	749237	6.9525e+06		0	0	0	0	0	8	1	0	0	0	0	0	0	0	0	0	0	0	0	11	0	0	0	0	0	0	0	0		164.924	13	6.25	1.78	345.455	17.25	9.5	4.0475	5.02332	2.425	1.155	0.6175	18.5
RAT.5.2.B.2013	Island	RAT	RAT.5	P2	749210	6.95245e+06		0	0	0	0	0	8	0	0	0	1	0	0	1	2	1	0	0	0	0	26	0	0	0	0	0	1	1	0		55.6743	12.625	4.625	1.9975	438.63	16.5	8.75	5.3	4.49612	2.675	0.8725	0.415	21
RAT.5.3.B.2013	Island	RAT	RAT.5	P3	749173	6.95242e+06		0	0	0	0	0	10	1	0	0	3	0	0	1	1	0	0	0	0	0	16	0	0	0	0	0	0	0	0		71.6593	10.875	5.625	2.195	386.129	18.25	5.375	4.63	4.0286	3.75	1.585	0.93	22.75
RAT.5.4.B.2013	Island	RAT	RAT.5	P4	749129	6.9524e+06		0	0	0	1	0	7	0	0	0	1	0	0	2	0	2	0	0	0	0	31	0	0	0	0	0	0	0	0		132.984	10.75	5.5	2.6125	303.558	13.75	7.75	5.71	1.80044	2.6	0.88	0.56	13.25
RAT.5.5.B.2013	Island	RAT	RAT.5	P5	749081	6.95239e+06		0	0	0	5	0	8	1	0	0	0	0	0	1	2	0	0	0	0	0	22	0	0	0	0	0	1	0	0		145.517	12.125	3.75	2.8	187.683	16.25	5.5	4.325	6.85359	2.8	1.0325	0.8675	16.75
Code	Land	Area	Site	Point	Coordinates			Species biomass																													Environmental variables
					Long (UTM)	Lat (UTM)		Bdelyrus braziliensis	Canthidium aff. lucidum	Canthidium aff. sulcatum	Canthidium aff. trinodosum	Canthon luctuosus	Canthon rutilans cyanescens	Canthonella aff. instriata	Canthonella catharinensis	Coprophanaeus dardanus	Coprophanaeus saphirinus	Deltochilum brasiliense	Deltochilum furcatum	Deltochilum morbillosum	Deltochilum multicolor	Deltochilum rubripenne	Dichotomius aff. pygidialis	Dichotomius assifer	Dichotomius mormon	Dichotomius quadrinodosus	Dichotomius sericeus	Dichotomius sp. 1	Eurysternus cyanescens	Eurysternus parallelus	Ontherus azteca	Paracanthon aff. rosinae	Phanaeus splendidulus	Uroxys sp. 1	Uroxys sp. 2		Basal area of first tree (cm)	Height of first tree (m)	Top diameter of first tree (m)	Distance to first tree (m)	Basal area of greater tree (cm)	Height of greater tree (m)	Top diameter of greater tree (m)	Distance to greater tree (m)	Basal area of first shrub (cm)	Height of first shurb (m)	Top diameter of fisrt shrub (m)	Distance to first shrub (m)	Land slope (º degrees)
ANH.1.1.C.2012	Mainland	ANH	ANH.1	P1	739563	6.96419e+06		0	0	0	0	0	0.5924	0	0	0	0.397	0	0	0.0837	0.1871	0	0	0	0	0	0.9706	0	0.0206	0	0	0	0	0	0		72.3358	7.25	4.625	1.835	211.138	9.25	5.375	4.625	3.38203	2.19	1	0.4575	22.5
ANH.1.2.C.2012	Mainland	ANH	ANH.1	P2	739545	6.96424e+06		0	0	0	0.0031	0	1.0816	0	0	0	0	0	0	0.107	0	0	0	0	0	0	0.3882	0	0	0	0	0	0	0	0		70.7144	8.625	3.425	1.785	219.444	10	6.5	3.8425	1.9198	1.365	0.6125	0.835	11
ANH.1.3.C.2012	Mainland	ANH	ANH.1	P3	739528	6.96428e+06		0	0	0	0	0	0.3941	0	0	0	0.7285	0	0	0.2751	0.5851	0.0885	0	0	0	0	0.7071	0	0.0201	0	0	0	0	0	0		127.483	7.175	5.5	1.8525	401.229	12.625	7.25	6.4	1.44234	1.3775	0.6875	1.5875	18
ANH.1.4.C.2012	Mainland	ANH	ANH.1	P4	739504	6.96433e+06		0	0	0	0	0	0.3806	0	0	0	0.2437	0	0	0.0772	0	0	0	0	0	0	0.1575	0	0	0	0	0	0.328	0	0		25.8626	6.925	4.5	1.4025	344.769	12.75	8.5	4.005	2.636	2.125	0.78	1.0575	19.5
ANH.1.5.C.2012	Mainland	ANH	ANH.1	P5	739503	6.96438e+06		0	0	0	0	0	0.3261	0	0	0	0.2291	0	0	0.3349	0	0.0825	0	0	0	0	3.3466	0	0	0	0	0	0.3247	0	0		86.1026	9.425	5.25	1.7375	837.034	16.25	10.75	5.645	4.5558	2.9	1.1525	0.5075	17.5
ANH.2.1.A.2012	Mainland	ANH	ANH.2	P1	739423	6.964e+06		0	0	0	0.0158	0	0.1146	0	0	0	0.6043	0	0	0.1161	0	0	0	0	0	0	1.9802	0	0	0	0	0	0	0	0		222.508	9.5	5.25	1.535	564.939	11.375	6.125	3.08	4.18775	3.1675	1.005	0.7725	19.5
ANH.2.2.A.2012	Mainland	ANH	ANH.2	P2	739391	6.96405e+06		0	0	0	0.0059	0	0.076	0	0	0	0.4131	0	0	0	0	0	0	0	0	0	2.9489	0	0	0	0	0	0	0	0		102.545	9.75	5.375	1.665	529.547	14	10.875	3.08	11.7973	3.8075	0.8675	0.93	25
ANH.2.3.A.2012	Mainland	ANH	ANH.2	P3	739351	6.96407e+06		0	0	0	0	0	0.0862	0	0	0	0	0	0	0	0	0	0	0	0	0	2.6543	0	0.0659	0	0	0	0	0	0		66.8648	9.625	3.775	2.58	757.755	15.5	9	7.3675	2.67579	1.865	1.0875	0.9825	17.75
ANH.2.4.A.2012	Mainland	ANH	ANH.2	P4	739305	6.96409e+06		0	0	0	0	0	0.0579	0	0	0	0.5092	0	0	0	0.1717	0	0	0	0	0	0.1172	0	0.0327	0	0	0	0	0	0		84.5509	6.525	3.8	2.95	475.484	10.75	7	5.7525	5.74946	2.9675	0.6825	1.635	29.25
ANH.2.5.A.2012	Mainland	ANH	ANH.2	P5	739267	6.96413e+06		0.0115	0	0	0	0	0.227	0	0	0	0.3186	0	0	0.5287	0	0	0	0	0	0	1.1721	0	0	0	0	0	0	0	0		30.2792	6.875	3.55	1.2225	1616.06	13.5	10.75	6.63	1.48213	2.0475	0.755	0.825	34.75
ANH.3.1.E.2012	Mainland	ANH	ANH.3	P1	739994	6.96576e+06		0	0	0	0.0104	0	0.2497	0	0	0	0	0	0	0	0.1746	0	0	0	0	0	0.1835	0	0	0	0	0	0	0	0		137.768	9.5	6.375	2.1625	798.608	17.25	8.5	5.5	7.20174	2.675	1.105	0.8025	10.75
ANH.3.2.E.2012	Mainland	ANH	ANH.3	P2	739942	6.96577e+06		0	0	0	0.0357	0	0.101	0	0	0	0.193	0	0	0	0.4077	0	0	0	0	0	0.4294	0	0	0	0	0	0.4943	0	0		134.685	9.5	5.125	2.1475	629.695	11.75	5.5	3.38	21.6848	4.575	1.3375	1.1775	25
ANH.3.3.E.2012	Mainland	ANH	ANH.3	P3	739895	6.96576e+06		0	0	0	0.0502	0	0.3018	0	0	0	0	0	0	0	1.005	0	0	0	0	0	0.8216	0	0	0	0	0	0	0	0		115.198	9	5.875	1.575	753.209	14.5	8	3.4175	3.54119	3.05	0.9175	1.09	19.75
ANH.3.4.E.2012	Mainland	ANH	ANH.3	P4	739836	6.96575e+06		0	0	0	0.0291	0	0.131	0	0	0	0.35	0	0	0	0.1821	0	0	0	0	0	0.6632	0	0	0	0	0	0	0	0		128.686	10.75	5.5	2.7025	716.086	15.25	7.25	4.4975	2.48679	2.225	0.9225	1.2375	19
ANH.3.5.E.2012	Mainland	ANH	ANH.3	P5	739790	6.96573e+06		0	0	0	0.0177	0	0.1961	0	0	0	0	0	0	0.0289	0.4266	0	0	0	0	0	0.1597	0	0.0355	0	0	0	0.2806	0	0		137.708	8.25	4.5	2.4525	435.526	11.25	6.5	4.2575	8.85297	2.375	1.4375	1.42	19.5
ANH.4.1.D.2012	Mainland	ANH	ANH.4	P1	740344	6.96681e+06		0	0	0	0.0097	0	0.0491	0	0	0	0.4762	0	0	0.0841	0.2023	0	0	0	0	0	0.3278	0	0	0	0	0	0	0	0		54.212	7.875	5	2.885	378.489	11.75	6.875	5.595	2.636	2.725	0.7625	0.385	13
ANH.4.2.D.2012	Mainland	ANH	ANH.4	P2	740251	6.96681e+06		0	0	0	0	0	0.2531	0	0	0	0.3711	0	0	0	0.5668	0	0	0	0	0	0.5047	0	0	0	0	0	0.216	0	0		410.181	10.725	6.425	1.98	517.61	14.25	7.875	2.555	4.90395	3.1325	0.8675	0.995	24.25
ANH.4.3.D.2012	Mainland	ANH	ANH.4	P3	740163	6.9668e+06		0	0	0	0.0368	0	0.0893	0	0	0	0.8849	0	0	0.0795	1.0079	0	0	0	0	0	0.5706	0	0	0	0	0	0.3183	0	0		48.2437	6.675	3.875	1.2125	191.145	12.375	7.25	6.62	3.97886	3.05	1.4125	0.9825	24.25
ANH.4.4.D.2012	Mainland	ANH	ANH.4	P4	740089	6.96675e+06		0	0	0	0	0	0.0838	0	0	0	0	0	0	0.319	0.3611	0	0	0	0	0	1.4709	0	0	0	0	0	0.253	0	0		128.995	9	5	2.7775	395.698	12.5	6.625	3.1325	2.16848	3.15	1.33	0.9925	12.5
ANH.4.5.D.2012	Mainland	ANH	ANH.4	P5	740033	6.96672e+06		0	0	0	0.0123	0	0.2507	0	0	0	0	0	0	0	0.2143	0	0	0	0	0	0.1824	0	0	0	0	0	0.3015	0	0		63.7613	7.4	3.925	2.2325	369.239	12.875	8	4.7425	6.33634	2.1	1.18	1.4075	22.5
ANH.5.1.B.2012	Mainland	ANH	ANH.5	P1	740329	6.96728e+06		0	0	0	0.0248	0	0.2506	0	0	0	0.4199	0	0	0.062	0	0.0545	0	0	0	0	1.4171	0	0	0	0	0	0	0	0		33.4622	6.75	4.5	1.4125	205.797	10.125	7	3.345	5.92851	1.68	1.3525	0.7775	9
ANH.5.2.B.2012	Mainland	ANH	ANH.5	P2	740274	6.96729e+06		0	0	0	0.0172	0	0.2569	0	0	0	0	0	0	0	0.1874	0	0	0	0	0	2.0344	0	0	0	0	0	0	0	0		25.0768	6.875	3.75	1.97	173.041	11.5	6.75	4.475	8.79329	3.5	1.025	1.325	26.75
ANH.5.3.B.2012	Mainland	ANH	ANH.5	P3	740222	6.96728e+06		0	0	0	0.0493	0	0.0479	0	0	0	1.5197	0	0	0.2354	0.2761	0	0	0	0	0	1.3922	0	0	0	0	0	0	0	0		33.9397	17.5	7.75	0.7875	135.281	12.5	8	4.69	5.09295	3.625	0.8675	0.2275	36.5
ANH.5.4.B.2012	Mainland	ANH	ANH.5	P4	740173	6.96732e+06		0	0	0	0.0233	0	0	0.0009	0	0	0	0	0	0.2553	0.1427	0	0	0	0	0	2.2303	0	0	0	0	0	0	0	0		91.2354	8.625	4.125	1.79	462.553	16.25	10	7.25	1.98943	1.86	0.9875	1.295	15.25
ANH.5.5.B.2012	Mainland	ANH	ANH.5	P5	740131	6.96735e+06		0	0	0	0.0451	0	0.0933	0	0	0	0.4909	0	0	0.322	0	0	0	0	0	0	6.7065	0	0	0	0	0	0	0	0		75.4492	9.25	4.75	1.7025	547.372	12.5	9.75	7.17	4.65527	3.05	1.015	1.6875	19.25
ITA.1.1.A.2012	Mainland	ITA	ITA.1	P1	736978	7.00464e+06		0	0	0	0.0351	0	1.7271	0.0027	0	0	1.345	0	0	0.0297	0	0	0	0	0	0	0.112	0	0	0	0	0	0	0	0		98.079	12.125	6.66	3.7575	946.094	23	11.375	5.81	5.55012	2.265	1.075	0.695	18
ITA.1.2.A.2012	Mainland	ITA	ITA.1	P2	736929	7.00466e+06		0	0	0	0.0404	0	0.5974	0	0	0	3.072	0	0	0.1454	0	0	0	0	0	0	0.1006	0	0	0	0	0	0	0	0		78.1151	3.175	3.74	1.93	304.343	20.5	6.5	6.93	0.994716	1.3175	0.7475	1.7	14.25
ITA.1.3.A.2012	Mainland	ITA	ITA.1	P3	736879	7.00467e+06		0	0	0	0.0266	0	0.5813	0	0	0	2.5113	0.3717	0	0.0225	0	0	0	0	0	0	0.16	0	0	0	0	0	0	0	0		42.176	6.925	4.25	2.3175	2523.32	19.5	13.375	4.505	2.40721	2.2825	1.3825	1.805	24.5
ITA.1.4.A.2012	Mainland	ITA	ITA.1	P4	736833	7.0047e+06		0	0	0	0	0	0.5235	0	0	0	1.99	0	0	0.1509	0.7165	0	0	0	0	0	0.2352	0	0	0	0	0	0	0	0		71.6991	5.05	4.325	2.3425	1125.94	15.25	8.375	6.8325	1.9198	1.5675	0.9025	0.8975	12.75
ITA.1.5.A.2012	Mainland	ITA	ITA.1	P5	736792	7.00472e+06		0	0	0	0	0	0.1584	0	0	0	1.248	0	0	0.0321	0	0	0	0	0	0	0.485	0	0	0	0	0	0	0	0		140.693	4.325	2.665	2.3325	848.493	10.75	7.375	4.2925	3.54119	1.5075	0.7875	1.17	20
ITA.2.1.D.2012	Mainland	ITA	ITA.2	P1	736883	7.00304e+06		0	0	0	0.0122	0	0.1308	0	0	0	0.356	0	0	0.0402	0	0	0	0	0	0	0	0	0	0	0	0	0	0	0		76.5533	4.65	6.1475	2.7975	129.313	10.625	7.25	4.18	1.9198	1.805	0.725	1.5	22
ITA.2.2.D.2012	Mainland	ITA	ITA.2	P2	736906	7.00309e+06		0	0	0	0.0083	0	0.1869	0	0	0	0.9621	0	0	0.076	0	0	0	0	0	0	0.1515	0	0	0	0	0	0	0	0		59.2453	4.675	3.9	1.3975	2287.53	16.25	12.75	6.25	2.42711	2.2175	1.475	0.79	27.5
ITA.2.3.D.2012	Mainland	ITA	ITA.2	P3	736933	7.00313e+06		0	0	0	0	0	0	0	0	0	1.9551	0	0.3469	0	0	0	0	0	0	0	0.1638	0	0	0	0	0	0	0	0		44.8915	10.125	4.515	2.85	333.309	16	7	5.165	8.15667	4.275	2.1325	1.255	27
ITA.2.4.D.2012	Mainland	ITA	ITA.2	P4	736951	7.00319e+06		0	0	0	0	0	0.1377	0	0	0	0.3609	0	0.3482	0	0	0	0	0	0	0.5101	0.1651	0	0	0	0	0	0	0	0		110.105	8.1625	5.3	2.6675	231.49	13.5	6.625	3.8975	5.76935	2.1625	1.285	1.1175	24.5
ITA.2.5.D.2012	Mainland	ITA	ITA.2	P5	736976	7.00323e+06		0	0	0	0	0	0	0	0	0	4.2157	0	0.2826	0	0.0561	0	0	0	0	0	0	0	0	0	0	0	0	0	0		176.502	10.875	5.375	2.9025	846.225	12.5	7.25	5.3175	4.78458	1.8025	0.9375	1.2125	24.5
ITA.3.1.E.2012	Mainland	ITA	ITA.3	P1	738023	7.0033e+06		0	0	0	0	0	0.0258	0	0	0	0	0	0.1239	0.3229	0	0	0	0	0	0	0.1545	0	0	0	0	0	0	0	0		171.061	13.75	6.75	2.5975	443.285	17.75	6.25	6.2775	3.36214	2.1425	1.0925	1.2275	11.75
ITA.3.2.E.2012	Mainland	ITA	ITA.3	P2	737991	7.00334e+06		0	0	0	0	0.0219	0.2228	0	0	0	0	0	0	0.0634	0	0	0	0	0	0	0.5436	0	0	0	0	0	0	0	0		384.398	21.25	3.875	3.7625	384.398	21.25	3.875	3.7625	1.2434	1.345	0.5025	0.47	17.5
ITA.3.3.E.2012	Mainland	ITA	ITA.3	P3	737947	7.00337e+06		0	0	0	0	0	0.3585	0	0	0	0	0	0	0.0902	1.3828	0	0	0	0	0	0	0	0	0	0	0	0	0	0		175.468	13	5.25	3.4025	730.878	20.75	7.25	5.04	6.33634	2.4	0.95	1.8275	28.5
ITA.3.4.E.2012	Mainland	ITA	ITA.3	P4	737906	7.0034e+06		0	0	0	0.0069	0	0.1012	0	0	0	1.3423	0	0	0.2635	1.4422	0	0	0	0	0	0.3607	0	0	0	0	0	0	0	0		46.682	8	5.5	2.4725	811.768	17.625	9.325	7.62	5.272	3.1375	1.8725	1.3075	18.75
ITA.3.5.E.2012	Mainland	ITA	ITA.3	P5	737857	7.00342e+06		0	0	0	0.0306	0	0.1221	0	0	0	4.1034	0	0	0.3942	0	0	0	0	0	0	0.533	0	0	0	0	0	0	0	0		57.0669	10.375	4	2.5675	689.627	14.75	8.625	6.5675	0.606777	1.4375	0.58	0.8	23.25
ITA.4.1.C.2012	Mainland	ITA	ITA.4	P1	738147	7.00186e+06		0	0	0	0	0	0	0	0	1.028	0	0	0	0	0.0798	0	0	0	0	0	0	0	0	0	0	0	0	0	0		107.24	12.125	5.75	3.51	172.146	13.75	6.25	3.9675	10.5539	1.44	1.3375	1.41	19.25
ITA.4.2.C.2012	Mainland	ITA	ITA.4	P2	738103	7.00189e+06		0	0	0	0	0	0.3115	0	0	0	0	0	0	0	0.1457	0	0	0	0	0	0	0	0	0	0	0	0	0	0		76.5533	12.125	7.25	1.8825	198.754	14.25	8	3.51	2.86478	1.6425	0.64	1.4475	18
ITA.4.3.C.2012	Mainland	ITA	ITA.4	P3	738054	7.00191e+06		0	0	0	0	0	0	0	0	0	0	0	0	0	0.4147	0	0	0	0	0	0	0	0	0	0	0	0	0	0		97.5021	11.375	5.3125	2.3025	503.923	13.25	9.75	6.3375	3.04383	3.24	1.425	0.8875	25.25
ITA.4.4.C.2012	Mainland	ITA	ITA.4	P4	738002	7.00191e+06		0	0	0	0.0365	0	0.1966	0.0021	0	2.1298	0	0	0	0	0.7257	0	0	0	0	0	0	0	0	0	0	0	0	0	0		28.7274	6.125	4.625	2.27	349.394	13.5	8.75	6.39	2.42711	1.8575	1.3475	0.9075	14.25
ITA.4.5.C.2012	Mainland	ITA	ITA.4	P5	737973	7.00196e+06		0	0	0	0.016	0	0.3819	0	0	0	0	0	0	0	0.2444	0	0	0	0	0	0	0	0	0	0	0	0	0	0		46.3538	8.45	5.25	2.8625	110.423	11.5	5.375	4.5	1.48213	2.635	0.825	0.8	7.25
ITA.5.1.B.2012	Mainland	ITA	ITA.5	P1	736484	7.003e+06		0	0	0	0	0	0.1665	0	0	0	0	0	0	0	0	0	0	0	0	0	0.3743	0	0	0	0	0	0	0	0		287.473	18.5	6.5	3.185	2775.06	21.75	8.75	4.695	3.18309	2.1475	1.0775	1.455	10.75
ITA.5.2.B.2012	Mainland	ITA	ITA.5	P2	736454	7.00304e+06		0	0	0	0	0	0.0565	0	0	0	0.758	0	0.2516	0	0	0	0	0	0	0	0.2933	0	0	0	0	0	0	0	0		78.9805	6.95	5	2.9775	1070.31	14.25	8.25	5.5725	3.23283	2.5125	0.9225	1.19	20.75
ITA.5.3.B.2012	Mainland	ITA	ITA.5	P3	736438	7.00309e+06		0	0	0	0	0	0	0	0	0	0.4398	0	0.2776	0.7147	0.3958	0	0	0	0	0	0.586	0	0	0	0	0	0	0	0		77.7172	5.15	4.175	2.0725	491.987	14.125	5.875	5.5475	1.27324	1.5825	1.25	1.485	29
ITA.5.4.B.2012	Mainland	ITA	ITA.5	P4	736419	7.00314e+06		0	0	0	0	0.0093	0.1714	0	0	0	0.1708	0	0	0.0447	0	0	0	0	0	0	0	0	0	0	0	0	0	0	0		155.096	8.175	4.75	2.635	810.932	16	7	8.5125	5.41126	3.3	2.275	1.325	20.25
ITA.5.5.B.2012	Mainland	ITA	ITA.5	P5	736388	7.00319e+06		0	0	0	0	0	0.2575	0	0	0	0.6021	0	0	0	0	0	0	0	0	0	0.2855	0	0	0	0	0	0.2035	0	0		52.0634	3.425	3.925	1.44	1197.52	16.375	9	5.7525	7.0227	1.6025	1.2275	1.3625	25
PER.1.1.A.2012	Island	PER	PER.1	P1	744760	6.93179e+06		0	0	0	0	0	0.1576	0	0	0	0	0	0	0.2467	0.9645	0	0	0	0	0	0.7506	0	0	0	0	0	0	0	0		71.9379	6	5.375	2.1475	140.215	13.75	7.25	4.0425	12.9313	2.35	1.6975	0.52	22.75
PER.1.2.A.2012	Island	PER	PER.1	P2	744764	6.93184e+06		0	0	0	0	0	0.3169	0	0	0	0.3584	0	0	0.0894	0.1928	0.1126	0	0	0	0	0.4825	0	0	0	0	0	0	0	0		36.1778	7.875	3.25	1.9175	986.917	11.875	7.75	6.1525	3.15325	2.525	1.115	0.7775	17.5
PER.1.3.A.2012	Island	PER	PER.1	P3	744758	6.93189e+06		0	0	0	0	0	0.3519	0	0	0	1.9353	0	0	0.961	0.1772	0	0	0	0	0	2.7185	0	0	0.0489	0	0	0	0	0		63.9105	9.75	6.875	2.9275	1310.2	11.25	7	4.2825	2.00933	1.6625	1.0225	0.7725	15
PER.1.4.A.2012	Island	PER	PER.1	P4	744775	6.93193e+06		0	0	0	0	0	0.488	0	0	0	1.2088	0	0	0.396	0.6622	0.1004	0	0	0	0	0.887	0	0	0	0	0	0	0	0		154.062	6.875	4.625	2.0375	1200.38	16	6.25	5.42	4.42649	1.7	1.14	1.3025	17
PER.1.5.A.2012	Island	PER	PER.1	P5	744791	6.93198e+06		0	0	0	0	0	0.123	0	0	0	1.2715	0	0	0.6301	0.2073	0	0	0	0	0	1.7864	0	0	0	0	0.0305	0.3144	0	0		40.2363	6.625	3.25	2.0875	2437.05	17.5	11.25	7.98	9.20112	2.77	1.3675	1.2325	27.25
PER.2.1.C.2012	Island	PER	PER.2	P1	741901	6.92633e+06		0	0	0	0	0	0.581	0	0	0	0.8902	0	0	0.7175	0.5511	0	0	0	0	0	4.3422	0	0	0	0	0	0	0	0		73.4423	8.125	3.75	2.565	245.615	11.5	5.5	6.49	2.67579	2.5625	0.8825	0.9875	27.75
PER.2.2.C.2012	Island	PER	PER.2	P2	741855	6.92629e+06		0	0	0	0	0	0	0	0	0	1.2576	0	0	0.484	0	0	0	0	0	0	3.8378	0	0	0	0	0	0	0	0		57.1564	8.575	5.75	2.8625	220.946	9.65	6.75	5.3325	2.42711	2.4625	0.8425	0.5825	23.25
PER.2.3.C.2012	Island	PER	PER.2	P3	741812	6.92627e+06		0	0	0	0	0	0.0498	0	0	0	0.5406	0	0	0.3144	0	0	0	0	0	0	2.8933	0	0	0	0	0	0	0	0		38.0479	8.75	5.25	2.4	412.847	15	6.75	3.75	10.1163	3.0375	1.575	1.0675	30.25
PER.2.4.C.2012	Island	PER	PER.2	P4	741770	6.92623e+06		0	0	0	0.0173	0	0	0	0	0	0	0	0	0.0827	0	0	0	0	0	0	0.4032	0	0	0	0	0	0	0	0		75.2105	8.5	5.25	2.405	541.006	13.75	9.25	4.9325	5.54057	3.375	0.9975	0.83	34.5
PER.2.5.C.2012	Island	PER	PER.2	P5	741745	6.9262e+06		0	0	0	0	0	0.2752	0	0	0	0.7578	0	0	0.3269	0.2307	0	0	0	0	0	1.7526	0	0	0	0	0.0111	0	0	0		38.5353	11.5	5	1.6325	759.844	18.5	8.25	4.265	2.23811	2.425	1.2625	1.05	32.75
PER.3.1.D.2012	Island	PER	PER.3	P1	742441	6.93018e+06		0	0	0	0	0.0083	0.0873	0	0	0	0.3775	0.4138	0	0.5256	0	0.5801	0	0	0	0	1.5972	0	0	0	0	0	0	0.0012	0		361.689	13.5	4.75	2.135	877.658	19.75	8.75	6.0275	5.92851	2.4275	1.2625	0.84	8.375
PER.3.2.D.2012	Island	PER	PER.3	P2	742437	6.93023e+06		0	0	0	0.2731	0	0.1051	0	0	0	2.6408	0	0	0.4645	0	0.5472	0	0	0	0	0.3815	0	0	0	0	0	0	0.0114	0		137.549	10.375	5	2.49	294.088	14.5	6.75	4.455	3.44172	2.5125	1.265	1.1175	24
PER.3.3.D.2012	Island	PER	PER.3	P3	742413	6.93028e+06		0	0	0	0.2419	0.0184	0.0476	0.0101	0	0	1.7304	0	0	0.3812	0	0.4008	0	0	0	0	0.4564	0	0	0	0	0	0	0	0		107.608	11.625	5.75	2.695	920.799	15	7.75	3.9425	3.23283	2.225	1.6925	1.2525	24.5
PER.3.4.D.2012	Island	PER	PER.3	P4	742381	6.93032e+06		0	0	0	0.1907	0	0.1992	0	0	0	1.6459	0	0	0.2554	0	0.2226	0	0	0	0	0.6863	0	0	0	0	0	0	0	0		50.0541	10.975	5	2.365	2194.14	26.5	9.75	6.665	1.61144	1.725	0.675	0.99	22.5
PER.3.5.D.2012	Island	PER	PER.3	P5	742372	6.93037e+06		0	0	0	0.2324	0.0099	0.1577	0	0	0	3.1967	0	0	0.4779	0.5327	0	0	0	0	0	0.2788	0	0	0	0	0	0	0.0057	0		80.2338	7.7	4.75	1.645	534.928	16.25	7.5	5.375	5.41126	2.8825	1.465	1.39	25
PER.4.1.B.2012	Island	PER	PER.4	P1	742662	6.92986e+06		0	0	0	0	0	0.6107	0	0	0	0	0	0	0.0612	0.0919	0	0	0	0	0	0.567	0	0	0	0	0	0	0	0		52.2425	8.75	4.375	1.8775	2077.37	28.5	16.25	6.1325	2.636	3.625	1.0425	1.045	11.5
PER.4.2.B.2012	Island	PER	PER.4	P2	742621	6.92989e+06		0	0	0	0	0	0.0614	0	0	0	0	0	0	0	0	0	0	0	0	0	0.1359	0	0	0	0	0	0	0	0		203.479	12.125	6.625	2.5275	1679.56	17.5	8	5.7975	3.97886	3.2	1.545	1.4375	13.75
PER.4.3.B.2012	Island	PER	PER.4	P3	742577	6.92992e+06		0	0	0	0.0479	0	0.306	0	0	0	0	0	0	0	0	0	0	0	0	0	0.491	0	0	0	0	0	0	0	0		61.5232	8.125	3.25	3.56	2075.57	16	11.75	6.0075	3.23283	1.96	1.0275	0.7275	19.25
PER.4.4.B.2012	Island	PER	PER.4	P4	742727	6.92984e+06		0	0	0	0.0046	0.0081	0.3553	0	0	0	0	0	0	0	0	0	0	0	0	0	0.7453	0	0	0	0	0	0	0	0		78.8312	8.075	3.95	1.775	2355.05	18	10.75	5.8625	2.06901	1.675	0.795	0.725	14.25
PER.4.5.B.2012	Island	PER	PER.4	P5	742780	6.92981e+06		0	0	0	0.0204	0	0.2452	0	0	0	0	0	0	0.2533	0.2003	0	0	0	0	0	0.7418	0	0	0	0	0	0	0.0137	0		120.4	9	6	2.0775	1003.31	16.75	6	5.5175	2.06901	2.195	0.895	1.09	20.75
PER.5.1.E.2012	Island	PER	PER.5	P1	744436	6.93162e+06		0	0	0	0.0114	0	0.8411	0	0	0	0.8481	0	0	0	0.3995	0.0937	0	0	0	0	1.8301	0	0	0.0555	0	0	0	0	0		38.0479	7.25	3.625	2.385	702.866	14.8	9.25	5.645	2.67579	2.8825	0.975	1.06	35.75
PER.5.2.E.2012	Island	PER	PER.5	P2	744359	6.93168e+06		0	0	0	0	0.0055	0.2975	0	0	0	0.888	0	0	0	0	0	0	0	0	0	1.6731	0	0	0	0	0	0	0	0		64.955	8.75	3.75	2.125	257.721	14.875	6.25	4.9175	13.5281	4.275	2.02	0.9925	17.75
PER.5.3.E.2012	Island	PER	PER.5	P3	744277	6.93171e+06		0	0	0	0.0218	0	0.3245	0	0	0	0	0	0	0	0	0	0	0	0	0	0	0	0	0	0	0	0	0	0		304.463	10.125	5.25	1.935	341.585	12.75	6.25	6.2475	3.89929	4	1.1675	1.685	18.75
PER.5.4.E.2012	Island	PER	PER.5	P4	744197	6.93177e+06		0	0	0	0	0	0.1184	0	0	0	1.3103	0	0	0.1758	0.6033	0	0	0	0	0	0.7198	0	0	0	0	0	0	0	0		35.0538	7.125	5	2.7775	440.948	16	8	7.5325	11.6326	2.1625	1.4225	1.3375	20
PER.5.5.E.2012	Island	PER	PER.5	P5	744153	6.93183e+06		0	0	0	0	0	0.9048	0	0	0	1.3669	0	0	0.0817	0.3809	0.0998	0	0	0	0	1.9318	0	0	0	0	0	0	0	0		431.757	9.225	7.75	1.17	431.757	10.5	7.5	2.37	2.00933	2.3	1.0225	1.1225	20.5
RAT.1.1.E.2012	Island	RAT	RAT.1	P1	746299	6.95275e+06		0	0	0	0.1594	0	0.2988	0	0	0	3.4248	0	0	0.6449	0.4698	0.5451	0	0	0	0	9.3957	0	0	0	0	0	0.3684	0.1636	0		54.1523	9	3.125	3.465	890.191	21.25	8.5	5.2875	1.63133	2.1	0.94	0.65	11.75
RAT.1.2.E.2012	Island	RAT	RAT.1	P2	746386	6.95282e+06		0	0	0	0.1179	0.0153	0.45	0	0	0	2.3765	0.4531	0	0.6869	0	0.4829	0	0	0	0	4.3663	0	0	0	0	0	0	0.1007	0		143.756	11	6.125	2.0375	490.395	14.5	9.125	4.725	2.42711	2.015	0.8525	0.8825	24.5
RAT.1.3.E.2012	Island	RAT	RAT.1	P3	746440	6.95291e+06		0	0	0	0.0472	0	0.1614	0.0038	0	0	2.109	0.5261	0	0.7069	0.1891	0.2416	0	0	0	0	3.3843	0	0	0	0	0	0	0.0454	0		77.747	8.125	4.125	2.16	1743.38	21.25	11.25	5.825	9.20112	2.95	1.18	0.7175	10
RAT.1.4.E.2012	Island	RAT	RAT.1	P4	746469	6.95301e+06		0	0	0	0.1405	0	0.3152	0	0	0	2.4578	0.3056	0	0.2877	0.6079	0.2313	0	0	0	0	3.0337	0	0	0	0	0.0039	0.1239	0.031	0		324.775	15.25	7.375	2.125	1466.5	22.5	10.25	3.35	25.3454	4.275	1.8925	0.8525	7
RAT.1.5.E.2012	Island	RAT	RAT.1	P5	746500	6.95311e+06		0	0	0	0.0455	0	0.3666	0	0	0	2.5947	0.5286	0	0.9288	1.2605	0.7451	0	0	0	0	4.2189	0.0688	0	0	0	0	0.0994	0.0889	0		157.105	12.5	5.125	3.135	1567.67	24.5	11.25	7.1575	1.27324	1.375	0.5375	0.6275	25
RAT.2.1.A.2012	Island	RAT	RAT.2	P1	747929	6.95174e+06		0	0	0	0.117	0	0.3155	0	0	0	0.2164	0	0	0.1889	0	0.052	0	0	0	0	4.0598	0	0	0	0	0	0	0.0103	0		227.949	12.375	4.625	3.51	2658.84	19.25	11.625	7.4325	3.36214	2	0.95	1.2675	28.75
RAT.2.2.A.2012	Island	RAT	RAT.2	P2	747942	6.9518e+06		0	0	0	0.1895	0.0102	0.1054	0	0	0	0.3496	0	0	0.5019	0	0.072	0	0	0	0	3.4681	0	0	0	0	0	0.1204	0.0186	0		150.759	8.875	5	2.9675	866.646	14.5	7.375	6.0075	4.49612	2.3625	1.555	1.435	23
RAT.2.3.A.2012	Island	RAT	RAT.2	P3	747964	6.95184e+06		0	0	0	0.0533	0	0.0917	0	0	0	1.1519	0	0	0.1412	0	0.0987	0	0	0	0	5.3046	0	0	0	0	0	0	0.001	0		66.9245	6.8	4.95	3.1625	859.634	19.5	9.375	7.95	4.39665	2.81	1.72	1.67	19.5
RAT.2.4.A.2012	Island	RAT	RAT.2	P4	747979	6.95189e+06		0	0	0	0.1539	0	0.175	0	0	0	0.8337	0.2145	0	0.3704	0	0	0	0	0	0	2.3275	0	0	0	0	0	0.2027	0	0		71.9379	10.875	5.375	1.8175	855.814	18.75	10	5.4675	4.22754	2.2875	0.855	1.1475	25
RAT.2.5.A.2012	Island	RAT	RAT.2	P5	747985	6.95197e+06		0	0	0	0.0453	0	0.3441	0	0	0	0.3417	0	0	0	0	0.0257	0	0	0	0	3.0132	0	0	0	0	0	0.4331	0.0033	0		72.6143	7.375	4	1.9775	820.004	19.5	14.5	6.69	5.92851	2.4325	1.6025	0.915	12.5
RAT.3.1.D.2012	Island	RAT	RAT.3	P1	747798	6.95145e+06		0	0	0	0.0096	0.0051	0.0909	0	0	0	1.6953	0	0	0	0	0.2285	0	0	0	0	4.6529	0	0	0.0276	0	0	0.2521	0.0083	0		297.082	17.75	13.125	1.1775	659.546	22	14.5	2.0275	6.76407	3.2	1.065	0.8025	15.25
RAT.3.2.D.2012	Island	RAT	RAT.3	P2	747773	6.95149e+06		0	0	0	0.0037	0	0.1426	0	0	0	0.8047	0	0	0.3771	0	0	0	0	0	0	6.6003	0	0	0	0	0	0.1874	0.0115	0		48.8704	7.75	4.875	2.525	522.863	14.75	10.25	5.4975	2.59621	1.2825	0.7725	0.8775	19
RAT.3.3.D.2012	Island	RAT	RAT.3	P3	747742	6.95153e+06		0	0	0	0.01	0	0.1279	0	0	0	0.4688	0	0	0.0541	0.1628	0	0	0	0	0	6.5303	0	0	0	0	0	0	0.0064	0		51.7252	8.125	4.5	2.3275	561.816	20.25	9.75	4.315	33.4622	4.425	1.71	0.9125	9.5
RAT.3.4.D.2012	Island	RAT	RAT.3	P4	747727	6.95158e+06		0	0	0	0.4162	0.0068	0.3185	0	0	0	0.3027	0	0	0.0732	0	0	0	0	0	0	5.1928	0	0	0	0	0	0	0.0131	0		259.78	12.5	6.75	3.025	397.926	11.25	6.75	3.0875	3.38203	2.175	1.2675	1.7875	5.5
RAT.3.5.D.2012	Island	RAT	RAT.3	P5	747702	6.95163e+06		0	0	0	0.0815	0	0.3034	0	0	0	1.9435	0.5623	0	0.2825	0.1363	0.1064	0	0	0	0	5.8466	0	0	0	0	0	0.0638	0.006	0.0023		99.2826	8	4.875	1.7225	1608.77	20.75	12	5.4825	21.1377	4.0875	2.3	1.235	16.5
RAT.4.1.C.2012	Island	RAT	RAT.4	P1	749594	6.95258e+06		0	0	0	0.023	0.0127	0.5333	0	0	0	0	0	0	0	0.1905	0.2267	0	0	0	0	1.3908	0	0	0	0	0	0	0	0		132.665	10.625	3.625	1.7125	278.998	15.75	5.75	2.9325	15.6767	5.175	1.275	1.4375	25.5
RAT.4.2.C.2012	Island	RAT	RAT.4	P2	749629	6.95254e+06		0	0	0	0	0.015	0.0774	0.0054	0	0	0.3498	0	0	0.0641	0	0.7147	0	0	0	0	3.455	0	0	0	0	0	0.0561	0	0		113.199	11.25	5.625	2.0975	396.016	16.25	7.25	3.405	15.7762	3.625	1.355	0.91	15.5
RAT.4.3.C.2012	Island	RAT	RAT.4	P3	749670	6.95251e+06		0	0	0	0	0.0277	0.1348	0	0	0	0.7714	0	0	0.067	0	0.3068	0	0	0	0	2.8594	0	0	0	0	0	0	0	0		52.7697	11	3.75	1.8475	861.981	19	7.5	4.5325	3.38203	2.25	0.9575	0.8075	17.5
RAT.4.4.C.2012	Island	RAT	RAT.4	P4	749700	6.95247e+06		0	0	0	0	0	0.3314	0	0	0	0.404	0	0	0	0.3777	0	0	0	0	0	2.1541	0	0	0	0	0	0	0	0		91.7128	11.25	3.5	3.1725	277.297	15.75	6.75	5.6225	1.9198	1.9875	0.8625	1.7125	32.25
RAT.4.5.C.2012	Island	RAT	RAT.4	P5	749739	6.95245e+06		0	0	0	0.0122	0.0071	0.3249	0	0	0	0.195	0	0	0	0	0	0	0	0	0	7.2206	0	0	0	0	0	0	0	0		97.6612	7.625	3.375	1.455	596.84	17	7.25	5.8875	3.23283	2.75	1.1125	0.845	12.75
RAT.5.1.B.2012	Island	RAT	RAT.5	P1	749237	6.9525e+06		0	0	0	0	0	0.8825	0	0	0	0	0	0	0	0	0	0	0	0	0	3.2541	0	0	0	0	0	0	0	0		164.924	13	6.25	1.78	345.455	17.25	9.5	4.0475	5.02332	2.425	1.155	0.6175	18.5
RAT.5.2.B.2012	Island	RAT	RAT.5	P2	749210	6.95245e+06		0	0	0	0	0.0161	0.133	0	0	0	0	0	0	0.0356	0.1431	0.1364	0	0	0	0	5.3536	0	0	0	0	0	0	0.033	0		55.6743	12.625	4.625	1.9975	438.63	16.5	8.75	5.3	4.49612	2.675	0.8725	0.415	21
RAT.5.3.B.2012	Island	RAT	RAT.5	P3	749173	6.95242e+06		0	0	0	0	0	0.4326	0	0	0	0	0	0	0	0.0917	0	0	0	0	0	3.058	0	0	0	0	0	0	0.0058	0		71.6593	10.875	5.625	2.195	386.129	18.25	5.375	4.63	4.0286	3.75	1.585	0.93	22.75
RAT.5.4.B.2012	Island	RAT	RAT.5	P4	749129	6.9524e+06		0	0	0	0	0	0.2487	0.001	0	0	0.3597	0	0	0	0.217	0.1745	0	0	0	0	3.7577	0	0	0	0	0	0.164	0	0		132.984	10.75	5.5	2.6125	303.558	13.75	7.75	5.71	1.80044	2.6	0.88	0.56	13.25
RAT.5.5.B.2012	Island	RAT	RAT.5	P5	749081	6.95239e+06		0	0	0	0	0.023	0.256	0	0	0	1.266	0	0	0	0	0	0	0	0	0	4.1729	0	0	0	0	0	0	0	0		145.517	12.125	3.75	2.8	187.683	16.25	5.5	4.325	6.85359	2.8	1.0325	0.8675	16.75
ANH.1.1.C.2013	Mainland	ANH	ANH.1	P1	739563	6.96419e+06		0	0	0	0.0122	0	0.2704	0	0	0	0	0	0	0.0978	0	0	0	0	0	0	0.1999	0	0	0	0	0	0	0	0		72.3358	7.25	4.625	1.835	211.138	9.25	5.375	4.625	3.38203	2.19	1	0.4575	22.5
ANH.1.2.C.2013	Mainland	ANH	ANH.1	P2	739545	6.96424e+06		0	0	0	0.0104	0	0.4806	0	0	0	0.3115	0	0	0	0.163	0	0	0	0	0	0.392	0	0	0	0	0	0	0	0		70.7144	8.625	3.425	1.785	219.444	10	6.5	3.8425	1.9198	1.365	0.6125	0.835	11
ANH.1.3.C.2013	Mainland	ANH	ANH.1	P3	739528	6.96428e+06		0	0	0	0.0125	0	0.3237	0	0	0	0	0	0	0	0	0.1231	0	0	0	0	2.1009	0	0.1029	0	0	0	0.5301	0	0		127.483	7.175	5.5	1.8525	401.229	12.625	7.25	6.4	1.44234	1.3775	0.6875	1.5875	18
ANH.1.4.C.2013	Mainland	ANH	ANH.1	P4	739504	6.96433e+06		0	0	0	0	0	0.034	0	0	0	0.6612	0	0	0.0794	0	0	0	0	0	0	0.5799	0	0	0	0	0	0.333	0	0		25.8626	6.925	4.5	1.4025	344.769	12.75	8.5	4.005	2.636	2.125	0.78	1.0575	19.5
ANH.1.5.C.2013	Mainland	ANH	ANH.1	P5	739503	6.96438e+06		0	0	0	0	0	0.1025	0	0	0	0.7391	0	0	0.2504	0	0.1335	0	0	0	0	1.4724	0	0	0	0	0	0.2381	0	0		86.1026	9.425	5.25	1.7375	837.034	16.25	10.75	5.645	4.5558	2.9	1.1525	0.5075	17.5
ANH.2.1.A.2013	Mainland	ANH	ANH.2	P1	739423	6.964e+06		0	0	0	0	0	0.2001	0.0023	0	0	0	0	0	0.1029	0.3561	0	0	0	0	0	0.5144	0	0	0	0	0	0	0	0		222.508	9.5	5.25	1.535	564.939	11.375	6.125	3.08	4.18775	3.1675	1.005	0.7725	19.5
ANH.2.2.A.2013	Mainland	ANH	ANH.2	P2	739391	6.96405e+06		0	0	0	0	0	0.3609	0	0	0	0.2954	0	0	0.1497	0	0	0	0	0	0	1.1333	0	0.0701	0	0	0	0.2111	0	0		102.545	9.75	5.375	1.665	529.547	14	10.875	3.08	11.7973	3.8075	0.8675	0.93	25
ANH.2.3.A.2013	Mainland	ANH	ANH.2	P3	739351	6.96407e+06		0	0.0332	0	0	0	0.1098	0	0	0	0	0	0	0.1763	0.1763	0.2068	0	0	0	0	0.8797	0	0	0	0	0	0	0	0		66.8648	9.625	3.775	2.58	757.755	15.5	9	7.3675	2.67579	1.865	1.0875	0.9825	17.75
ANH.2.4.A.2013	Mainland	ANH	ANH.2	P4	739305	6.96409e+06		0	0	0	0	0	0.1882	0	0	0	0.5692	0	0	0.587	0	0.213	0	0.2212	0	0	3.0339	0	0.1188	0	0	0	0.1055	0	0		84.5509	6.525	3.8	2.95	475.484	10.75	7	5.7525	5.74946	2.9675	0.6825	1.635	29.25
ANH.2.5.A.2013	Mainland	ANH	ANH.2	P5	739267	6.96413e+06		0	0	0	0	0	0.1917	0	0	0	0.3826	0	0	0	0	0	0	0	0	0	0.6423	0	0.0965	0	0	0	0.1621	0	0		30.2792	6.875	3.55	1.2225	1616.06	13.5	10.75	6.63	1.48213	2.0475	0.755	0.825	34.75
ANH.3.1.E.2013	Mainland	ANH	ANH.3	P1	739994	6.96576e+06		0	0	0	0.008	0	0.0695	0	0	0	0.5867	0	0	0.0534	0	0	0	0	0	0	0.5201	0	0	0	0	0	0	0	0		137.768	9.5	6.375	2.1625	798.608	17.25	8.5	5.5	7.20174	2.675	1.105	0.8025	10.75
ANH.3.2.E.2013	Mainland	ANH	ANH.3	P2	739942	6.96577e+06		0	0	0	0.0275	0	0	0	0	0	0.2788	0	0	0	0	0.0929	0	0	0	0	0.9584	0	0	0	0	0	0.4268	0	0		134.685	9.5	5.125	2.1475	629.695	11.75	5.5	3.38	21.6848	4.575	1.3375	1.1775	25
ANH.3.3.E.2013	Mainland	ANH	ANH.3	P3	739895	6.96576e+06		0	0	0	0.0186	0	0.4052	0.0035	0	0	0	0	0	0	0.2031	0	0	0	0	0	0.8625	0	0	0	0	0	0	0	0		115.198	9	5.875	1.575	753.209	14.5	8	3.4175	3.54119	3.05	0.9175	1.09	19.75
ANH.3.4.E.2013	Mainland	ANH	ANH.3	P4	739836	6.96575e+06		0	0	0	0	0	0.1402	0	0	0	0	0	0	0.1348	0.4474	0	0	0	0	0	1.3353	0	0	0	0	0	0	0	0		128.686	10.75	5.5	2.7025	716.086	15.25	7.25	4.4975	2.48679	2.225	0.9225	1.2375	19
ANH.3.5.E.2013	Mainland	ANH	ANH.3	P5	739790	6.96573e+06		0	0	0	0.0395	0	0.1126	0	0	0	0	0	0	0	0.7248	0.0538	0	0	0	0	0.8544	0	0	0	0	0	0	0	0		137.708	8.25	4.5	2.4525	435.526	11.25	6.5	4.2575	8.85297	2.375	1.4375	1.42	19.5
ANH.4.1.D.2013	Mainland	ANH	ANH.4	P1	740344	6.96681e+06		0	0	0	0.0179	0	0.5705	0	0	0	0	0	0	0.0693	0.1153	0	0	0	0	0	0.8977	0	0	0	0	0	0	0	0		54.212	7.875	5	2.885	378.489	11.75	6.875	5.595	2.636	2.725	0.7625	0.385	13
ANH.4.2.D.2013	Mainland	ANH	ANH.4	P2	740251	6.96681e+06		0	0	0	0.0082	0	0.1262	0	0	0	0.5178	0	0	0.048	0.1897	0	0	0	0	0	2.0102	0	0	0	0	0	0	0	0		410.181	10.725	6.425	1.98	517.61	14.25	7.875	2.555	4.90395	3.1325	0.8675	0.995	24.25
ANH.4.3.D.2013	Mainland	ANH	ANH.4	P3	740163	6.9668e+06		0	0	0	0	0	0.2339	0	0	0	0	0	0	0.0909	0.1639	0	0	0	0	0	1.5263	0	0	0	0	0	0.4642	0	0		48.2437	6.675	3.875	1.2125	191.145	12.375	7.25	6.62	3.97886	3.05	1.4125	0.9825	24.25
ANH.4.4.D.2013	Mainland	ANH	ANH.4	P4	740089	6.96675e+06		0	0	0	0	0	0.0765	0	0	0	0	0	0	0	0.4586	0	0	0	0	0	0.6809	0	0	0	0	0	0	0	0		128.995	9	5	2.7775	395.698	12.5	6.625	3.1325	2.16848	3.15	1.33	0.9925	12.5
ANH.4.5.D.2013	Mainland	ANH	ANH.4	P5	740033	6.96672e+06		0	0	0	0	0	0.1461	0.0016	0	0	0.2543	0	0	0.1561	0.7547	0	0	0	0	0	0.7361	0	0	0	0	0	0.1598	0	0		63.7613	7.4	3.925	2.2325	369.239	12.875	8	4.7425	6.33634	2.1	1.18	1.4075	22.5
ANH.5.1.B.2013	Mainland	ANH	ANH.5	P1	740329	6.96728e+06		0	0	0	0	0	0.2364	0	0	0	0	0	0	0	1.1345	0	0	0	0	0	2.1148	0	0	0	0	0	0	0	0		33.4622	6.75	4.5	1.4125	205.797	10.125	7	3.345	5.92851	1.68	1.3525	0.7775	9
ANH.5.2.B.2013	Mainland	ANH	ANH.5	P2	740274	6.96729e+06		0	0.0298	0	0.0192	0	0.2723	0	0	0	0.9368	0	0	0.0693	0	0	0	0	0	0	1.7838	0	0	0	0	0	0	0	0		25.0768	6.875	3.75	1.97	173.041	11.5	6.75	4.475	8.79329	3.5	1.025	1.325	26.75
ANH.5.3.B.2013	Mainland	ANH	ANH.5	P3	740222	6.96728e+06		0	0	0	0.0269	0	0.1361	0	0	0	0	0	0	0.2509	0.1839	0	0	0	0	0	2.0035	0	0	0	0	0	0.2458	0	0		33.9397	17.5	7.75	0.7875	135.281	12.5	8	4.69	5.09295	3.625	0.8675	0.2275	36.5
ANH.5.4.B.2013	Mainland	ANH	ANH.5	P4	740173	6.96732e+06		0	0	0	0.02	0	0.0897	0.0017	0	0	0	0	0	0	0	0	0	0	0	0	1.3587	0	0	0	0	0	0	0	0		91.2354	8.625	4.125	1.79	462.553	16.25	10	7.25	1.98943	1.86	0.9875	1.295	15.25
ANH.5.5.B.2013	Mainland	ANH	ANH.5	P5	740131	6.96735e+06		0	0	0	0.0519	0	0.8279	0	0	0	0	0	0	0	0.369	0	0	0	0	0	3.3119	0	0	0	0	0	0.1403	0	0		75.4492	9.25	4.75	1.7025	547.372	12.5	9.75	7.17	4.65527	3.05	1.015	1.6875	19.25
ITA.1.1.A.2013	Mainland	ITA	ITA.1	P1	736978	7.00464e+06		0	0	0	0	0	0.772	0	0	0	1.7775	0.4087	1.1971	0.7148	0.2013	0	0	0	0	0	1.3476	0	0	0	0.02	0	0	0	0		98.079	12.125	6.66	3.7575	946.094	23	11.375	5.81	5.55012	2.265	1.075	0.695	18
ITA.1.2.A.2013	Mainland	ITA	ITA.1	P2	736929	7.00466e+06		0	0	0	0	0.0055	0.5783	0	0	0	0.6497	0	0.4152	0.6345	0.2468	0	0	0	0	0	0.6842	0	0	0	0	0	0	0	0		78.1151	3.175	3.74	1.93	304.343	20.5	6.5	6.93	0.994716	1.3175	0.7475	1.7	14.25
ITA.1.3.A.2013	Mainland	ITA	ITA.1	P3	736879	7.00467e+06		0	0	0	0	0	0.6583	0	0	0	0.5406	0	0.9354	0.3394	0	0	0	0	0.5656	0	0.3796	0	0	0	0	0	0	0	0		42.176	6.925	4.25	2.3175	2523.32	19.5	13.375	4.505	2.40721	2.2825	1.3825	1.805	24.5
ITA.1.4.A.2013	Mainland	ITA	ITA.1	P4	736833	7.0047e+06		0	0	0	0	0	0.7385	0	0	0.6325	0.3745	0	1.4563	0	0	0	0	0	0	0	0.087	0	0	0	0	0	0	0	0		71.6991	5.05	4.325	2.3425	1125.94	15.25	8.375	6.8325	1.9198	1.5675	0.9025	0.8975	12.75
ITA.1.5.A.2013	Mainland	ITA	ITA.1	P5	736792	7.00472e+06		0	0	0	0.0077	0.0061	1.0533	0	0	0	0.2614	0.1076	0.1671	0.1005	0	0	0	0	0	0	0.3192	0	0	0	0	0	0	0	0		140.693	4.325	2.665	2.3325	848.493	10.75	7.375	4.2925	3.54119	1.5075	0.7875	1.17	20
ITA.2.1.D.2013	Mainland	ITA	ITA.2	P1	736883	7.00304e+06		0	0	0	0.0313	0	0.6407	0	0	0	0.4781	0.7655	0.2285	0.0353	2.7252	0	0	0	0	0	0.4273	0	0	0	0	0	0	0	0		76.5533	4.65	6.1475	2.7975	129.313	10.625	7.25	4.18	1.9198	1.805	0.725	1.5	22
ITA.2.2.D.2013	Mainland	ITA	ITA.2	P2	736906	7.00309e+06		0	0	0	0.0033	0	0.4166	0	0	0	0	1.0791	0.6471	0.3751	0.0875	0	0	0	0	0	0.4068	0	0	0	0	0	0	0	0		59.2453	4.675	3.9	1.3975	2287.53	16.25	12.75	6.25	2.42711	2.2175	1.475	0.79	27.5
ITA.2.3.D.2013	Mainland	ITA	ITA.2	P3	736933	7.00313e+06		0	0.0191	0	0.0432	0	0.9582	0	0	0	1.8527	0	2.8456	0.1445	0	0	0	0	0.2029	0	0.7494	0	0	0	0	0	0	0	0		44.8915	10.125	4.515	2.85	333.309	16	7	5.165	8.15667	4.275	2.1325	1.255	27
ITA.2.4.D.2013	Mainland	ITA	ITA.2	P4	736951	7.00319e+06		0	0	0	0	0	0.8881	0	0	0	2.9522	0	3.4679	0.025	0	0	0	0	0	0	0.8167	0	0	0	0	0	0	0	0		110.105	8.1625	5.3	2.6675	231.49	13.5	6.625	3.8975	5.76935	2.1625	1.285	1.1175	24.5
ITA.2.5.D.2013	Mainland	ITA	ITA.2	P5	736976	7.00323e+06		0	0	0	0.0338	0.0217	1.0406	0	0	0	1.1577	0	2.9544	0.0298	0	0	0	0	0	0	1.169	0	0	0	0	0	0.4153	0	0		176.502	10.875	5.375	2.9025	846.225	12.5	7.25	5.3175	4.78458	1.8025	0.9375	1.2125	24.5
ITA.3.1.E.2013	Mainland	ITA	ITA.3	P1	738023	7.0033e+06		0	0	0	0	0	0.2314	0	0	0	0.5608	0	0.1973	0.0416	0	0	0	0	0	0	0.6874	0	0	0	0	0	0.4919	0	0		171.061	13.75	6.75	2.5975	443.285	17.75	6.25	6.2775	3.36214	2.1425	1.0925	1.2275	11.75
ITA.3.2.E.2013	Mainland	ITA	ITA.3	P2	737991	7.00334e+06		0	0	0	0.0199	0.0179	0.3227	0.0017	0	0	0	0	1.0394	0	0	0	0	0	0	0	0.6884	0	0	0	0	0	0	0	0		384.398	21.25	3.875	3.7625	384.398	21.25	3.875	3.7625	1.2434	1.345	0.5025	0.47	17.5
ITA.3.3.E.2013	Mainland	ITA	ITA.3	P3	737947	7.00337e+06		0	0	0	0.008	0	0.3427	0.006	0	0	0	0.5724	0	0.1208	0	0	0	0	0	0	0.3491	0	0	0	0	0	0	0	0		175.468	13	5.25	3.4025	730.878	20.75	7.25	5.04	6.33634	2.4	0.95	1.8275	28.5
ITA.3.4.E.2013	Mainland	ITA	ITA.3	P4	737906	7.0034e+06		0	0	0	0.0084	0	0.2241	0	0	0	0.8995	0	1.5262	0.0339	0	0	0	0	0	0	1.11	0	0	0	0	0	0	0	0		46.682	8	5.5	2.4725	811.768	17.625	9.325	7.62	5.272	3.1375	1.8725	1.3075	18.75
ITA.3.5.E.2013	Mainland	ITA	ITA.3	P5	737857	7.00342e+06		0	0	0	0.0046	0	0.3632	0	0	0	2.1608	0.5925	2.6426	0.387	1.0406	0	0	0	0	0	0.5794	0	0	0	0	0	0	0	0		57.0669	10.375	4	2.5675	689.627	14.75	8.625	6.5675	0.606777	1.4375	0.58	0.8	23.25
ITA.4.1.C.2013	Mainland	ITA	ITA.4	P1	738147	7.00186e+06		0	0	0	0.0179	0	0.297	0	0	7.3961	0	0	0	0.1107	0.1936	0	0	0	0	0	0	0	0	0	0	0	0.1835	0	0		107.24	12.125	5.75	3.51	172.146	13.75	6.25	3.9675	10.5539	1.44	1.3375	1.41	19.25
ITA.4.2.C.2013	Mainland	ITA	ITA.4	P2	738103	7.00189e+06		0	0	0	0.0125	0	0.3463	0	0	2.6298	0	0	0	0	0.1409	0	0	0	0	0	0	0	0	0.0503	0	0	0	0	0		76.5533	12.125	7.25	1.8825	198.754	14.25	8	3.51	2.86478	1.6425	0.64	1.4475	18
ITA.4.3.C.2013	Mainland	ITA	ITA.4	P3	738054	7.00191e+06		0	0	0	0	0	0.2998	0	0	3.4347	0	0	0	0	0.6856	0	0	0	0	0	0	0	0	0	0	0	0	0	0		97.5021	11.375	5.3125	2.3025	503.923	13.25	9.75	6.3375	3.04383	3.24	1.425	0.8875	25.25
ITA.4.4.C.2013	Mainland	ITA	ITA.4	P4	738002	7.00191e+06		0	0	0	0	0	0.1628	0	0	0.6691	0	0	0	0	0.0486	0	0	0	0	0	0	0	0	0	0	0	0	0	0		28.7274	6.125	4.625	2.27	349.394	13.5	8.75	6.39	2.42711	1.8575	1.3475	0.9075	14.25
ITA.4.5.C.2013	Mainland	ITA	ITA.4	P5	737973	7.00196e+06		0	0	0	0.0199	0	0.322	0	0	3.2509	0	0	0	0	0	0	0	0	0	0	0	0	0	0	0	0	0	0	0		46.3538	8.45	5.25	2.8625	110.423	11.5	5.375	4.5	1.48213	2.635	0.825	0.8	7.25
ITA.5.1.B.2013	Mainland	ITA	ITA.5	P1	736484	7.003e+06		0	0.0158	0	0.0036	0	0.5952	0	0	0	0.186	0.583	0.5656	0.1024	0.1155	0	0.3063	0	0	0	0	0	0	0	0	0	0	0	0		287.473	18.5	6.5	3.185	2775.06	21.75	8.75	4.695	3.18309	2.1475	1.0775	1.455	10.75
ITA.5.2.B.2013	Mainland	ITA	ITA.5	P2	736454	7.00304e+06		0	0	0	0	0.0129	0.6591	0	0	0	0.5532	0.4683	0	0.2545	0	0	0	0	0	0	0.8846	0	0	0	0	0	0	0	0		78.9805	6.95	5	2.9775	1070.31	14.25	8.25	5.5725	3.23283	2.5125	0.9225	1.19	20.75
ITA.5.3.B.2013	Mainland	ITA	ITA.5	P3	736438	7.00309e+06		0	0	0	0	0.0108	0.3695	0.001	0	0	0.8725	0	0	0.2639	0.2373	0	0	0	0	0	0.1484	0	0	0	0	0	0	0	0		77.7172	5.15	4.175	2.0725	491.987	14.125	5.875	5.5475	1.27324	1.5825	1.25	1.485	29
ITA.5.4.B.2013	Mainland	ITA	ITA.5	P4	736419	7.00314e+06		0	0	0	0	0	0.3784	0.0037	0	0	0.4895	0	0.3536	0.1002	0.2076	0	0	0	0	0	0.1398	0	0	0	0	0	0.4577	0	0		155.096	8.175	4.75	2.635	810.932	16	7	8.5125	5.41126	3.3	2.275	1.325	20.25
ITA.5.5.B.2013	Mainland	ITA	ITA.5	P5	736388	7.00319e+06		0	0.0297	0	0	0	0.5394	0	0	0	1.7151	0	0	0.2836	0.4193	0	0	0	0	0	0	0	0	0	0	0	0	0	0		52.0634	3.425	3.925	1.44	1197.52	16.375	9	5.7525	7.0227	1.6025	1.2275	1.3625	25
PER.1.1.A.2013	Island	PER	PER.1	P1	744760	6.93179e+06		0	0.0099	0	0	0.0109	2.1455	0	0	0	0.4139	0	0	0.285	1.37753	0	0	0	0	0	0.6025	0	0	0.0316	0	0	0.1816	0.0063	0		71.9379	6	5.375	2.1475	140.215	13.75	7.25	4.0425	12.9313	2.35	1.6975	0.52	22.75
PER.1.2.A.2013	Island	PER	PER.1	P2	744764	6.93184e+06		0	0	0	0	0	0.7736	0	0	0	0	0	0	0.2413	0.6029	0	0	0	0	0	0.2843	0	0	0	0	0	0	0	0		36.1778	7.875	3.25	1.9175	986.917	11.875	7.75	6.1525	3.15325	2.525	1.115	0.7775	17.5
PER.1.3.A.2013	Island	PER	PER.1	P3	744758	6.93189e+06		0	0	0	0	0.0123	1.6534	0	0	0	0.4772	0	0	0.4748	0.5126	0	0	0	0	0	0.6414	0	0	0.0355	0	0	0.4405	0.0122	0		63.9105	9.75	6.875	2.9275	1310.2	11.25	7	4.2825	2.00933	1.6625	1.0225	0.7725	15
PER.1.4.A.2013	Island	PER	PER.1	P4	744775	6.93193e+06		0	0	0	0.0148	0	0.9581	0	0	0	0	0	0	0.406	0	0	0	0	0	0	0	0	0	0	0	0	0	0.0029	0		154.062	6.875	4.625	2.0375	1200.38	16	6.25	5.42	4.42649	1.7	1.14	1.3025	17
PER.1.5.A.2013	Island	PER	PER.1	P5	744791	6.93198e+06		0	0	0	0	0	1.1998	0	0	0	0	0.5401	0	0.663	0	0.0842	0	0	0	0	1.6863	0	0	0.064	0	0	0.314	0.0297	0		40.2363	6.625	3.25	2.0875	2437.05	17.5	11.25	7.98	9.20112	2.77	1.3675	1.2325	27.25
PER.2.1.C.2013	Island	PER	PER.2	P1	741901	6.92633e+06		0	0	0	0	0	0.3312	0	0	0	0.4059	0	0	0.2528	0.0961	0	0	0	0	0	5.2866	0	0	0	0	0	0	0	0		73.4423	8.125	3.75	2.565	245.615	11.5	5.5	6.49	2.67579	2.5625	0.8825	0.9875	27.75
PER.2.2.C.2013	Island	PER	PER.2	P2	741855	6.92629e+06		0	0	0	0.0065	0	0	0	0	0	0.453	0	0	0	0.1188	0	0	0	0	0	6.7075	0	0	0	0	0	0	0	0		57.1564	8.575	5.75	2.8625	220.946	9.65	6.75	5.3325	2.42711	2.4625	0.8425	0.5825	23.25
PER.2.3.C.2013	Island	PER	PER.2	P3	741812	6.92627e+06		0	0	0	0.0055	0.019	0.0226	0	0	0	0	0	0	0.086	0	0	0	0	0	0	0.7347	0	0	0	0	0	0	0	0		38.0479	8.75	5.25	2.4	412.847	15	6.75	3.75	10.1163	3.0375	1.575	1.0675	30.25
PER.2.4.C.2013	Island	PER	PER.2	P4	741770	6.92623e+06		0	0	0	0.0146	0.0343	0.1902	0	0	0	0	0	0	0.2877	0	0	0	0	0	0	3.1163	0	0	0	0	0	0.1721	0	0		75.2105	8.5	5.25	2.405	541.006	13.75	9.25	4.9325	5.54057	3.375	0.9975	0.83	34.5
PER.2.5.C.2013	Island	PER	PER.2	P5	741745	6.9262e+06		0	0	0	0	0	0.2672	0	0	0	0	0	0	0.1848	0.0857	0	0	0	0	0	6.4285	0	0	0	0	0	0.5955	0.0039	0		38.5353	11.5	5	1.6325	759.844	18.5	8.25	4.265	2.23811	2.425	1.2625	1.05	32.75
PER.3.1.D.2013	Island	PER	PER.3	P1	742441	6.93018e+06		0	0.0206	0	0.0142	0	0	0	0	0	0	0	0	0.1437	0	0.2623	0	0	0	0	1.3972	0	0	0	0	0	0	0	0		361.689	13.5	4.75	2.135	877.658	19.75	8.75	6.0275	5.92851	2.4275	1.2625	0.84	8.375
PER.3.2.D.2013	Island	PER	PER.3	P2	742437	6.93023e+06		0	0	0	0	0	0.0493	0	0	0	0	0	0	0.0991	0	0	0	0	0	0	0.4873	0	0	0	0	0	0	0.002	0		137.549	10.375	5	2.49	294.088	14.5	6.75	4.455	3.44172	2.5125	1.265	1.1175	24
PER.3.3.D.2013	Island	PER	PER.3	P3	742413	6.93028e+06		0	0	0	0.0065	0.0132	0.0158	0	0	0	0.9958	0.4316	0	0.395	0	0	0.0743	0	0	0	1.9584	0	0	0	0	0	0.1804	0.0102	0		107.608	11.625	5.75	2.695	920.799	15	7.75	3.9425	3.23283	2.225	1.6925	1.2525	24.5
PER.3.4.D.2013	Island	PER	PER.3	P4	742381	6.93032e+06		0	0.0558	0	0.0019	0.0242	0	0	0	0	0	0	0	0.5035	0	0	0	0	0	0	0.4737	0	0	0	0	0	0	0.0017	0		50.0541	10.975	5	2.365	2194.14	26.5	9.75	6.665	1.61144	1.725	0.675	0.99	22.5
PER.3.5.D.2013	Island	PER	PER.3	P5	742372	6.93037e+06		0	0.0343	0	0.0288	0.0155	0.1114	0	0	0	0	0	0	0.133	0	0.07	0	0	0	0	0.6435	0	0	0	0	0	0.2303	0.0051	0		80.2338	7.7	4.75	1.645	534.928	16.25	7.5	5.375	5.41126	2.8825	1.465	1.39	25
PER.4.1.B.2013	Island	PER	PER.4	P1	742662	6.92986e+06		0	0	0	0	0	0.0248	0	0	0	0.624	0	0	0	0.1751	0	0	0	0	0	0.0772	0	0	0	0	0	0	0	0		52.2425	8.75	4.375	1.8775	2077.37	28.5	16.25	6.1325	2.636	3.625	1.0425	1.045	11.5
PER.4.2.B.2013	Island	PER	PER.4	P2	742621	6.92989e+06		0	0	0	0	0	0	0	0	0	0	0	0	0	0.0554	0	0	0	0	0	0.1773	0	0	0	0	0	0	0.0063	0		203.479	12.125	6.625	2.5275	1679.56	17.5	8	5.7975	3.97886	3.2	1.545	1.4375	13.75
PER.4.3.B.2013	Island	PER	PER.4	P3	742577	6.92992e+06		0	0	0	0	0.0133	0	0	0	0	0	0	0	0	0.2082	0	0	0	0	0	0.3201	0	0	0	0	0	0	0	0		61.5232	8.125	3.25	3.56	2075.57	16	11.75	6.0075	3.23283	1.96	1.0275	0.7275	19.25
PER.4.4.B.2013	Island	PER	PER.4	P4	742727	6.92984e+06		0	0.0408	0	0	0.0104	0	0	0	0	0	0	0	0	0	0	0	0	0	0	0.3889	0	0	0	0	0	0	0	0		78.8312	8.075	3.95	1.775	2355.05	18	10.75	5.8625	2.06901	1.675	0.795	0.725	14.25
PER.4.5.B.2013	Island	PER	PER.4	P5	742780	6.92981e+06		0	0	0	0	0	0.1209	0	0	0	0	0	0	0.0816	0	0	0	0	0	0	0.3537	0	0	0	0	0	0	0	0		120.4	9	6	2.0775	1003.31	16.75	6	5.5175	2.06901	2.195	0.895	1.09	20.75
PER.5.1.E.2013	Island	PER	PER.5	P1	744436	6.93162e+06		0	0	0	0.0135	0.0274	0.7068	0	0	0	0	0	0	0.2727	0.23	0	0	0	0	0	2.1079	0	0	0	0	0	0.1746	0.0107	0		38.0479	7.25	3.625	2.385	702.866	14.8	9.25	5.645	2.67579	2.8825	0.975	1.06	35.75
PER.5.2.E.2013	Island	PER	PER.5	P2	744359	6.93168e+06		0	0	0	0	0	0.5582	0	0	0	0.4157	0	0	0.2921	0.2775	0	0	0	0	0	2.032	0	0	0	0	0	0	0.0073	0		64.955	8.75	3.75	2.125	257.721	14.875	6.25	4.9175	13.5281	4.275	2.02	0.9925	17.75
PER.5.3.E.2013	Island	PER	PER.5	P3	744277	6.93171e+06		0	0	0	0	0	0.581	0	0	0	0	0	0	0.075	0	0	0	0	0	0	1.7114	0	0	0	0	0	0.1694	0.0307	0		304.463	10.125	5.25	1.935	341.585	12.75	6.25	6.2475	3.89929	4	1.1675	1.685	18.75
PER.5.4.E.2013	Island	PER	PER.5	P4	744197	6.93177e+06		0	0	0	0	0	0.3904	0	0	0	0	0	0	0	0	0	0	0	0	0	0.3366	0	0	0	0	0	0.1156	0.0038	0		35.0538	7.125	5	2.7775	440.948	16	8	7.5325	11.6326	2.1625	1.4225	1.3375	20
PER.5.5.E.2013	Island	PER	PER.5	P5	744153	6.93183e+06		0	0	0	0.0299	0	0.4596	0	0	0	0	0	0	0	0	0	0	0	0	0	1.8617	0	0	0	0	0	0.114	0	0		431.757	9.225	7.75	1.17	431.757	10.5	7.5	2.37	2.00933	2.3	1.0225	1.1225	20.5
RAT.1.1.E.2013	Island	RAT	RAT.1	P1	746299	6.95275e+06		0	0	0	0.0306	0	0.172	0.0027	0.0011	0	2.1153	0	0	0.074	0	0.3227	0	0	0	0	2.9499	0	0	0	0	0	0.694	0.0524	0		54.1523	9	3.125	3.465	890.191	21.25	8.5	5.2875	1.63133	2.1	0.94	0.65	11.75
RAT.1.2.E.2013	Island	RAT	RAT.1	P2	746386	6.95282e+06		0	0	0	0.052	0.0089	0.0706	0.0004	0	0	1.6568	0	0	0	0	0	0	0	0	0	1.1271	0	0	0	0	0	0.6541	0.0882	0		143.756	11	6.125	2.0375	490.395	14.5	9.125	4.725	2.42711	2.015	0.8525	0.8825	24.5
RAT.1.3.E.2013	Island	RAT	RAT.1	P3	746440	6.95291e+06		0	0	0.0228	0.1457	0	0.1346	0	0	0	0.9108	0	0	0.2979	0	0	0.0807	0	0	0	3.9294	0	0	0	0	0.0286	0.6248	0.0379	0		77.747	8.125	4.125	2.16	1743.38	21.25	11.25	5.825	9.20112	2.95	1.18	0.7175	10
RAT.1.4.E.2013	Island	RAT	RAT.1	P4	746469	6.95301e+06		0	0.0324	0	0.0753	0	0.1119	0	0	0	0.55	0	0	0.1985	0	0.1016	0	0	0	0	1.8124	0	0	0	0	0	0.5417	0.0625	0		324.775	15.25	7.375	2.125	1466.5	22.5	10.25	3.35	25.3454	4.275	1.8925	0.8525	7
RAT.1.5.E.2013	Island	RAT	RAT.1	P5	746500	6.95311e+06		0	0	0	0.0758	0	0.0271	0	0	0	2.4051	0.8725	0	0.0707	0.5953	1.0681	0.0847	0	0	0	3.3018	0	0	0	0	0	0	0.1003	0		157.105	12.5	5.125	3.135	1567.67	24.5	11.25	7.1575	1.27324	1.375	0.5375	0.6275	25
RAT.2.1.A.2013	Island	RAT	RAT.2	P1	747929	6.95174e+06		0	0	0	0.0499	0	0.2053	0	0	0	0.7936	0.4767	0	0.2414	0	0.0466	0.0806	0	0	0	3.2132	0	0	0	0	0	0	0.0153	0		227.949	12.375	4.625	3.51	2658.84	19.25	11.625	7.4325	3.36214	2	0.95	1.2675	28.75
RAT.2.2.A.2013	Island	RAT	RAT.2	P2	747942	6.9518e+06		0	0	0	0.3262	0	0.0305	0	0	0	0.6524	0	0	0.5123	0	0.1496	0	0	0	0	3.5952	0	0	0	0	0	0.1556	0.0165	0		150.759	8.875	5	2.9675	866.646	14.5	7.375	6.0075	4.49612	2.3625	1.555	1.435	23
RAT.2.3.A.2013	Island	RAT	RAT.2	P3	747964	6.95184e+06		0	0	0	0.0574	0	0.0662	0	0	0	2.1072	0	0	0.4459	0	0.2976	0	0	0	0	1.3151	0	0	0	0	0	0.2737	0.0264	0		66.9245	6.8	4.95	3.1625	859.634	19.5	9.375	7.95	4.39665	2.81	1.72	1.67	19.5
RAT.2.4.A.2013	Island	RAT	RAT.2	P4	747979	6.95189e+06		0	0	0	0.0105	0	0.0529	0	0	0	4.294	0	0	0.2978	0	0.2342	0	0	0	0	3.153	0	0	0	0	0	0	0.0117	0		71.9379	10.875	5.375	1.8175	855.814	18.75	10	5.4675	4.22754	2.2875	0.855	1.1475	25
RAT.2.5.A.2013	Island	RAT	RAT.2	P5	747985	6.95197e+06		0	0	0	0.0608	0	0	0	0	0	0	0	0	0.4905	0	0.1175	0	0	0	0	1.6673	0	0	0	0	0	0	0.0119	0		72.6143	7.375	4	1.9775	820.004	19.5	14.5	6.69	5.92851	2.4325	1.6025	0.915	12.5
RAT.3.1.D.2013	Island	RAT	RAT.3	P1	747798	6.95145e+06		0	0	0	0	0	0.2107	0	0	0	1.9439	0	0	0	0.4616	0.1984	0	0	0	0	4.9848	0	0	0	0	0	0	0.011	0		297.082	17.75	13.125	1.1775	659.546	22	14.5	2.0275	6.76407	3.2	1.065	0.8025	15.25
RAT.3.2.D.2013	Island	RAT	RAT.3	P2	747773	6.95149e+06		0	0	0	0.0293	0.0166	0	0	0	0	0.4643	0	0	0.0689	0.1939	0.095	0	0	0	0	6.1925	0	0	0.0536	0	0	0.414	0.0094	0		48.8704	7.75	4.875	2.525	522.863	14.75	10.25	5.4975	2.59621	1.2825	0.7725	0.8775	19
RAT.3.3.D.2013	Island	RAT	RAT.3	P3	747742	6.95153e+06		0	0	0	0.0532	0	0.0695	0	0	0	0.7734	0	0	0.0912	0	0	0	0	0	0	2.5415	0	0	0	0	0	0	0.0196	0		51.7252	8.125	4.5	2.3275	561.816	20.25	9.75	4.315	33.4622	4.425	1.71	0.9125	9.5
RAT.3.4.D.2013	Island	RAT	RAT.3	P4	747727	6.95158e+06		0	0	0	0.1557	0	0.1834	0	0	0	0	0	0	0.0784	0	0	0	0	0	0	1.2017	0	0	0	0	0	0	0.0182	0		259.78	12.5	6.75	3.025	397.926	11.25	6.75	3.0875	3.38203	2.175	1.2675	1.7875	5.5
RAT.3.5.D.2013	Island	RAT	RAT.3	P5	747702	6.95163e+06		0	0	0	0	0	0.2322	0.004	0	0	0.2844	0	0	0.1956	0	0	0	0	0	0	2.3864	0	0	0	0	0	0	0.0072	0		99.2826	8	4.875	1.7225	1608.77	20.75	12	5.4825	21.1377	4.0875	2.3	1.235	16.5
RAT.4.1.C.2013	Island	RAT	RAT.4	P1	749594	6.95258e+06		0	0	0	0.0627	0.0642	0.1321	0.0035	0	0	0	0	0	0	0.8493	0	0	0	0	0	3.8962	0	0	0	0	0	0	0.0096	0		132.665	10.625	3.625	1.7125	278.998	15.75	5.75	2.9325	15.6767	5.175	1.275	1.4375	25.5
RAT.4.2.C.2013	Island	RAT	RAT.4	P2	749629	6.95254e+06		0	0	0	0	0.0198	0.0608	0	0	0	0	0	0	0.1795	0	0.0955	0	0	0	0	2.0312	0	0	0	0	0	0	0	0		113.199	11.25	5.625	2.0975	396.016	16.25	7.25	3.405	15.7762	3.625	1.355	0.91	15.5
RAT.4.3.C.2013	Island	RAT	RAT.4	P3	749670	6.95251e+06		0	0	0	0	0.0081	0.0765	0	0	0	0.2041	0	0	0.1954	0	0.1094	0	0	0	0	1.0389	0	0	0	0	0	0	0	0		52.7697	11	3.75	1.8475	861.981	19	7.5	4.5325	3.38203	2.25	0.9575	0.8075	17.5
RAT.4.4.C.2013	Island	RAT	RAT.4	P4	749700	6.95247e+06		0	0	0	0.0367	0.0104	0.7075	0	0	0	0	0	0	0.0616	0	0	0	0	0	0	2.1446	0	0	0	0	0	0	0	0		91.7128	11.25	3.5	3.1725	277.297	15.75	6.75	5.6225	1.9198	1.9875	0.8625	1.7125	32.25
RAT.4.5.C.2013	Island	RAT	RAT.4	P5	749739	6.95245e+06		0	0	0	0	0	0.063	0.0011	0	0	0	0	0	0.1509	0	0	0	0	0	0	4.3398	0	0	0.0305	0	0	0	0	0		97.6612	7.625	3.375	1.455	596.84	17	7.25	5.8875	3.23283	2.75	1.1125	0.845	12.75
RAT.5.1.B.2013	Island	RAT	RAT.5	P1	749237	6.9525e+06		0	0	0	0	0	0.4008	0.0037	0	0	0	0	0	0	0	0	0	0	0	0	2.0412	0	0	0	0	0	0	0	0		164.924	13	6.25	1.78	345.455	17.25	9.5	4.0475	5.02332	2.425	1.155	0.6175	18.5
RAT.5.2.B.2013	Island	RAT	RAT.5	P2	749210	6.95245e+06		0	0	0	0	0	0.4052	0	0	0	0.3706	0	0	0.072	0.2611	0.1044	0	0	0	0	4.8093	0	0	0	0	0	0.2371	0.004	0		55.6743	12.625	4.625	1.9975	438.63	16.5	8.75	5.3	4.49612	2.675	0.8725	0.415	21
RAT.5.3.B.2013	Island	RAT	RAT.5	P3	749173	6.95242e+06		0	0	0	0	0	0.4588	0.0014	0	0	1.4264	0	0	0.0721	0.1993	0	0	0	0	0	2.9599	0	0	0	0	0	0	0	0		71.6593	10.875	5.625	2.195	386.129	18.25	5.375	4.63	4.0286	3.75	1.585	0.93	22.75
RAT.5.4.B.2013	Island	RAT	RAT.5	P4	749129	6.9524e+06		0	0	0	0.0099	0	0.3725	0	0	0	0.4554	0	0	0.1818	0	0.2532	0	0	0	0	6.5066	0	0	0	0	0	0	0	0		132.984	10.75	5.5	2.6125	303.558	13.75	7.75	5.71	1.80044	2.6	0.88	0.56	13.25
RAT.5.5.B.2013	Island	RAT	RAT.5	P5	749081	6.95239e+06		0	0	0	0.0477	0	0.2787	0.0023	0	0	0	0	0	0.086	0.2036	0	0	0	0	0	4.3024	0	0	0	0	0	0.3166	0	0		145.517	12.125	3.75	2.8	187.683	16.25	5.5	4.325	6.85359	2.8	1.0325	0.8675	16.75
[truncated: 7 more columns]
