# Supplementary material for: Scale-Dependence of Processes Structuring Dung Beetle Metacommunities Using Functional Diversity and Community Deconstruction Approaches
Source: PLoS One. 2015 Mar 30;10(3):e0123030. doi: 10.1371/journal.pone.0123030 (PMC4378897; doi:10.1371/journal.pone.0123030)
Supplement: S1 Table — Identity and traits for 28 dung beetle species sampled in the Atlantic Forest from southern Brazil. NA: unavailable data. Other: unknown, but different from others. (XLSX) [file pone.0123030.s007.xlsx]

## Sheet: S1 Table
S1 Table. Dung beetle traits. Identity and traits for 28 dung beetle species sampled in the Atlantic Forest from southern Brazil. NA: unavailable data. Other: unknown, but different from others.
Species	Food relocation habit	Trophic guild	Activity period	Mean biomass (g)
Bdelyrus braziliensis	Other1	Saprophage	NA	0.0115
Canthidium aff. lucidum	Paracoprid	Necrophage	Diurnal	0.0267833
Canthidium aff. sulcatum	Paracoprid	Generalist	Diurnal	0.0228
Canthidium aff. trinodosum	Paracoprid	Coprophage	Diurnal	0.00879441
Canthon luctuosus	Telecoprid	Necrophage	Diurnal-Nocturnal	0.0118392
Canthon rutilans cyanescens	Telecoprid	Generalist	Diurnal	0.0461991
Canthonella aff. instriata	Telecoprid	Generalist	Diurnal	0.00237857
Canthonella catharinensis	Telecoprid	Coprophage	Diurnal	0.00055
Coprophanaeus dardanus	Paracoprid	Necrophage	Diurnal-Nocturnal	0.622674
Coprophanaeus saphirinus	Paracoprid	Necrophage	Diurnal	0.336209
Deltochilum brasiliense	Telecoprid	Generalist	Nocturnal	0.410948
Deltochilum furcatum	Telecoprid	Generalist	Nocturnal	0.2819
Deltochilum morbillosum	Telecoprid	Necrophage	Diurnal-Nocturnal	0.0738009
Deltochilum multicolor	Telecoprid	Necrophage	Diurnal-Nocturnal	0.169726
Deltochilum rubripenne	Telecoprid	Necrophage	Diurnal	0.10004
Dichotomius aff. pygidialis	Paracoprid	Generalist	Nocturnal	0.078325
Dichotomius assifer	Paracoprid	Coprophage	Nocturnal	0.2212
Dichotomius mormon	Paracoprid	Coprophage	Nocturnal	0.38425
Dichotomius quadrinodosus	Paracoprid	Coprophage	Nocturnal	0.5101
Dichotomius sericeus	Paracoprid	Generalist	Nocturnal	0.159612
Dichotomius sp.	Paracoprid	Coprophage	Nocturnal	0.0688
Eurysternus cyanescens	Endocoprid	Generalist	Diurnal-Nocturnal	0.046925
Eurysternus parallelus	Endocoprid	Coprophage	Diurnal-Nocturnal	0.0441667
Ontherus azteca	Paracoprid	Coprophage	Nocturnal	0.02
Paracanthon aff. rosinae	Telecoprid	Generalist	Nocturnal	0.01235
Phanaeus splendidulus	Paracoprid	Coprophage	Diurnal	0.21987
Uroxys sp. 1	Other2	Generalist	Nocturnal	0.00461521
Uroxys sp. 2	Other2	Generalist	Nocturnal	0.0023
