# Supplementary material for: Scale-Dependence of Processes Structuring Dung Beetle Metacommunities Using Functional Diversity and Community Deconstruction Approaches
Source: PLoS One. 2015 Mar 30;10(3):e0123030. doi: 10.1371/journal.pone.0123030 (PMC4378897; doi:10.1371/journal.pone.0123030)
Supplement: S2 Table — Averages (mean or median, as appropriate), quartiles, minimum and maximum values. 25%: 25 percentile, 75%: 75 percentile; max: maximum recorded for the entire dataset. (XLSX) [file pone.0123030.s008.xlsx]

## Sheet: S2 Table
S2 Table. Summary of environmental variables. Averages (mean or median, as appropriate), quartiles, minimum and maximum values. 25%: 25 percentile, 75%: 75 percentile; max: maximum recorded for the entire dataset.
	Average	Min	Max	0.25	0.75
Basal area of first tree (cm2)	111.88	25.08	431.76	55.31	137.59
Height of first tree (m)	9.41	3.18	21.25	7.39	10.98
Top diameter of first tree (m)	4.99	2.67	13.13	3.99	5.5
Distance to first tree (m)	2.29	0.79	3.76	1.84	2.72
Basal area of greater tree (cm2)	774.68	110.42	2775.06	348.41	880.79
Height of greater tree (m)	15.68	9.25	28.5	12.75	17.66
Top diameter of greater tree (m)	8.31	3.88	16.25	6.75	9.41
Distance to greater tree (m)	5.2	2.03	8.51	4.26	6.14
Basal area of first shrub (cm2)	5.39	0.61	33.46	2.43	5.93
Height of first shurb (m)	2.55	1.28	5.18	2	3.05
Top diameter of fisrt shrub (m)	1.14	0.5	2.3	0.88	1.35
Distance to first shrub (m)	1.06	0.23	1.83	0.81	1.31
Land slope (º degrees)	20.1	5.5	36.5	15.25	24.5
Leaf litter cover (%)	91.25	50	97.5	85	97.5
Green cover (%)	37.5	2.5	85	15	37.81
Exposed soil (%)	8.75	2.5	50	2.5	15
Height of leaf litter (cm)	3.29	0.98	10.48	2.43	3.83
Canopy cover (%)	91.25	62.5	97.5	85	97.5
Dry biomass of leaf litter (g)	2.66	0.95	7.46	1.81	3.23
Altitude (m)	127.51	28	265	77.5	176
