# Supplementary material for: Scale-Dependence of Processes Structuring Dung Beetle Metacommunities Using Functional Diversity and Community Deconstruction Approaches
Source: PLoS One. 2015 Mar 30;10(3):e0123030. doi: 10.1371/journal.pone.0123030 (PMC4378897; doi:10.1371/journal.pone.0123030)
Supplement: S3 Table — ANH: Environmental Protection Area of Anhatomirim in Governador Celso Ramos (mainland); ITA: Permanent Protection Area of Itapema (mainland); PER: Lagoa do Peri Municipal Park, Florianópolis (island); RAT: Permanent Protection Area of Ratones, Florianópolis (island). T: total; GT: grand total. (XLSX) [file pone.0123030.s009.xlsx]

## Sheet: S3 Table
S3 Table. List of Scarabaeine dung beetles species and total captures per years and area. ANH: Environmental Protection Area of Anhatomirim in Governador Celso Ramos (mainland); ITA: Permanent Protection Area of Itapema (mainland); PER: Lagoa do Peri Municipal Park, Florianópolis (island); RAT: Permanent Protection Area of Ratones, Florianópolis (island). T: total; GT: grand total.
Species	2012				T	2013				T	GT
	ANH	ITA	PER	RAT		ANH	ITA	PER	RAT
Bdelyrus braziliensis	1				1						1
Canthidium aff. lucidum						2	3	6	1	12	12
Canthidium aff. sulcatum									1	1	1
Canthidium aff. trinodosum	35	25	102	220	382	30	29	17	132	208	590
Canthon luctuosus		3	5	11	19		8	12	12	32	51
Canthon rutilans cyanescens	139	134	128	159	560	158	268	216	98	740	1300
Canthonella aff. instriata	1	2	2	3	8	4	8		8	20	28
Canthonella catharinensis									2	2	2
Coprophanaeus dardanus		5			5		29			29	34
Coprophanaeus saphirinus	24	90	58	69	241	17	61	9	54	141	382
Deltochilum brasiliense		1	1	7	9		11	2	3	16	25
Deltochilum furcatum		6			6		73			73	79
Deltochilum morbillosum	40	43	82	76	241	30	64	61	51	206	447
Deltochilum multicolor	35	36	29	23	123	31	36	23	17	107	230
Deltochilum rubripenne	3		19	46	68	8		6	30	44	112
Dichotomius aff. pygidialis							4	1	3	8	8
Dichotomius assifer						1				1	1
Dichotomius mormon							2			2	2
Dichotomius quadrinodosus		1			1						1
Dichotomius sericeus	194	33	221	744	1192	185	70	264	410	929	2121
Dichotomius sp.				1	1						1
Eurysternus cyanescens	5				5	7				7	12
Eurysternus parallelus			2	1	3		1	3	2	6	9
Ontherus azteca							1			1	1
Paracanthon aff. rosinae			3	1	4				2	2	6
Phanaeus splendidulus	10	1	1	14	26	15	6	14	13	48	74
Uroxys sp. 1			6	102	108			34	121	155	263
Uroxys sp. 2				1	1						1
Number of individuals	487	380	659	1478	3004	488	674	668	960	2790	5794
Number of species	11	13	14	16	21	12	17	14	18	24	28
